# Supplementary material for: Hyaluronan in mesenchymal stromal cell lineage differentiation from human pluripotent stem cells: application in serum free culture
Source: Stem Cell Res Ther. 2024 May 3;15:130. doi: 10.1186/s13287-024-03719-y (PMC11069290; doi:10.1186/s13287-024-03719-y)
Supplement: Supplementary file 2 — Additional file 2: Table S1. Flow Cytometry Antibody Information. From left to right columns: Target protein which antibody directed towards, Fluorochrome conjugate, Distributor, Catalog Number, and working dilution. APC, Allophycocyanin; FITC, Fluorescein isothiocyanate; PerCP, Peridinin Chlorophyll Protein Complex; PE, Phycoerythrin. [file 13287_2024_3719_MOESM2_ESM.xlsx]

## Sheet: RNAseq_Transcripts_Per_Million
Ensembl	Gene Symbol	BM_MSC_1	BM_MSC_2	BM_MSC_3	BM_MSC_4	RC9_ESC_SP_2	RC9_ESC_SP_3	RC9_ESC_SP_4	RC9_MPC_1	RC9_MPC_2	RC9_MPC_3	RC9_MPC_4		hBM MSC AVG	hBM SD	hMS AVG	hMS SD	hESC AVG	hESC SD
ENSG00000106992	AK1	74.4055	84.6926	104.292	97.9893	29.2757	28.8203	30.0115	33.0139	109.972	104.448	110.62		90.3449	13.4037	108.346	3.39177	29.3692	0.601064
ENSG00000142208	AKT1	91.2863	123.12	85.1248	103.887	48.3049	50.1534	48.1371	50.5868	130.619	132.454	136.57		100.854	16.7723	133.214	3.04782	48.8652	1.11883
ENSG00000105221	AKT2	96.3999	95.6095	97.8058	100.136	125.685	115.269	107.701	105.468	108.12	112.57	105.023		97.4878	1.98532	108.571	3.79346	116.219	9.02952
ENSG00000117020	AKT3	24.5567	22.722	21.9612	21.1377	10.5569	11.1169	9.98501	13.7005	21.3882	21.4117	21.3798		22.5944	1.45943	21.3932	0.0165083	10.553	0.565968
ENSG00000100030	MAPK1	86.0197	95.8367	73.0069	74.1227	43.8509	46.6715	45.0701	59.446	80.0933	89.7386	84.8131		82.2465	10.8058	84.8817	4.82299	45.1975	1.41464
ENSG00000102882	MAPK3	100.272	107.842	122.637	104.409	58.423	56.1264	56.9453	39.5435	63.368	53.3125	59.5409		108.79	9.73621	58.7405	5.0753	57.1649	1.16397
ENSG00000067182	TNFRSF1A	211.04	178.691	173.373	178.726	33.2244	26.0125	35.9151	49.742	188.181	167.893	198.902		185.458	17.2396	184.992	15.749	31.7173	5.12046
ENSG00000161955	TNFSF13	0.677296	0.908752	0.860764	0.260953	1.22041	1.77048	2.48113	0.815528	0.245154	0.518838	0.162408		0.676941	0.294716	0.3088	0.186544	1.82401	0.63206
ENSG00000102524	TNFSF13B	1.03164	0.603473	0.60057	1.0481	0.039936	0.090243	0.056166	0.261881	0.707808	0.585308	0.539714		0.820945	0.252884	0.610943	0.0869297	0.062115	0.0256757
ENSG00000169245	CXCL10	0	0	0	0	0	0	0	0	0.037558	0.151148	0.037642		0	0	0.0754493	0.065557	0	0
ENSG00000169248	CXCL11	0.028408	0.055569	0.02485	0	0.022367	0.075819	0	0	0.130761	0.157902	0.131237		0.0272067	0.0227422	0.139967	0.0155343	0.0327287	0.0389571
ENSG00000138755	CXCL9	0	0	0	0	0.012493	0	0	0	0	0	0		0	0	0	0	0.00416433	0.00721284
ENSG00000116815	CD58	15.4268	13.2409	13.1474	13.3812	4.48432	5.13621	5.40282	6.70273	11.48	11.4536	10.975		13.7991	1.08941	11.3029	0.28424	5.00778	0.472522
ENSG00000137101	CD72	0.712968	0.678573	1.32192	0.741102	4.70301	2.99223	3.58433	6.79139	0.949397	0.896546	0.755084		0.86364	0.306586	0.867009	0.100467	3.75986	0.86879
ENSG00000090339	ICAM1	4.99333	5.9876	8.57717	7.05995	1.86933	1.62291	1.7466	5.18314	17.5829	16.4215	18.5837		6.65451	1.53463	17.5294	1.08206	1.74628	0.12321
ENSG00000108622	ICAM2	2.36155	2.25451	1.39639	2.51449	0.170008	0.122962	0.038339	0.056167	0	0	0		2.13173	0.501707	0	0	0.110436	0.0667222
ENSG00000213949	ITGA1	9.72357	6.8969	2.53969	10.1847	3.02361	3.436	3.95297	4.15693	40.3395	40.6125	42.7132		7.33621	3.5125	41.2217	1.29882	3.47086	0.465661
ENSG00000005884	ITGA3	125.485	194.51	93.7165	160.792	26.0249	21.4726	21.9219	16.5361	79.289	76.8021	75.3297		143.626	43.6041	77.1402	2.00119	23.1398	2.5087
ENSG00000161638	ITGA5	414.529	471.916	296.073	331.149	13.1843	14.5749	11.0832	28.9791	304.24	305.793	309.88		378.417	79.7099	306.638	2.91298	12.9475	1.75787
ENSG00000091409	ITGA6	4.59853	14.8767	6.74837	14.749	52.1631	55.1299	53.8674	73.0934	53.1163	56.0708	50.9707		10.2432	5.34939	53.3859	2.56073	53.7201	1.48885
ENSG00000138448	ITGAV	53.5043	50.3727	35.2194	37.1876	17.988	18.0242	16.7978	30.9222	91.9471	88.3996	87.3421		44.071	9.20924	89.2296	2.41209	17.6034	0.69783		m
ENSG00000150093	ITGB1	1430.02	1317.01	956.402	1133.05	225.639	239.4	234.448	266.585	1652.82	1700.06	1636.98		1209.12	208.238	1663.29	32.8185	233.162	6.96988
ENSG00000259207	ITGB3	12.5512	14.3798	13.5035	15.6783	0.033571	0.066376	0.177473	0.115518	2.53162	2.34234	2.57567		14.0282	1.32956	2.48321	0.123966	0.0924733	0.0754172
ENSG00000132470	ITGB4	0.487885	0.420162	0.589237	0.634795	2.7645	3.04477	3.33852	4.09957	0.888184	1.47531	1.71774		0.53302	0.0971126	1.36041	0.426548	3.04927	0.287036
ENSG00000162692	VCAM1	5.96262	2.57869	6.4381	4.16769	0.036457	0.031478	0.029389	0	44.7209	43.4123	43.3755		4.78677	1.76714	43.8362	0.766392	0.0324413	0.00363114
ENSG00000164171	ITGA2	14.7037	17.3857	14.9894	12.8159	2.50145	2.63764	2.51327	4.50665	21.9681	21.823	21.4727		14.9737	1.87503	21.7546	0.254692	2.55079	0.0754511
ENSG00000115232	ITGA4	23.5991	18.7506	9.35789	18.3719	0.438185	0.583414	0.529103	1.02869	17.0753	16.625	16.6874		17.5199	5.93901	16.7959	0.243987	0.516901	0.0733794
ENSG00000120217	CD274	5.49096	8.58787	0.858477	4.50528	0.11509	0.073085	0.25022	0.072688	5.75561	5.17497	7.2218		4.86064	3.18502	6.0508	1.05486	0.146132	0.0925575
ENSG00000197646	PDCD1LG2	9.59084	17.6995	6.59695	11.2225	0	0.036686	0	0	13.289	12.8237	13.8731		11.2774	4.69032	13.3286	0.525786	0.0122287	0.0211807
ENSG00000019991	HGF	26.5535	18.0904	26.2022	17.5987	0.005516	0.012464	0.023258	0.043373	1.26237	1.46616	1.35918		22.1112	4.93286	1.36257	0.101939	0.013746	0.00894021
ENSG00000131203	IDO1	0	0	0	0.027691	94.4417	85.4241	83.5871	141.589	1.85235	1.27235	1.77422		0.00692275	0.0138455	1.63297	0.31474	87.8177	5.80969
ENSG00000188676	IDO2	0	0	0	0	0.136981	0.176161	0.069195	0.275832	0	0	0		0	0	0	0	0.127446	0.0541168
ENSG00000136244	IL6	1.56424	1.44863	2.20504	2.90786	1.55858	2.59055	1.81979	1.1182	0.99184	0.65724	0.694336		2.03144	0.672358	0.781139	0.183413	1.98964	0.536547
ENSG00000100097	LGALS1	4606.02	5168.92	6228.02	5967.59	108.409	107.031	96.8092	26.1537	4813.96	4708.47	4983.18		5492.64	743.246	4835.21	138.581	104.083	6.33683
ENSG00000168961	LGALS9	0.864562	0.73475	1.24506	0.547477	1.34526	2.09354	1.88096	6.28165	8.03037	5.76307	6.52045		0.847962	0.294997	6.7713	1.15428	1.77325	0.385588
ENSG00000075213	SEMA3A	2.35033	4.45946	4.52145	3.85807	17.6664	20.0154	17.8768	26.3704	58.9037	64.2037	62.2646		3.79733	1.01	61.7907	2.68158	18.5195	1.29971
ENSG00000105329	TGFB1	53.2348	58.7286	66.4143	52.5325	15.6105	14.9925	14.1081	11.5265	62.1979	58.5336	59.0166		57.7275	6.41964	59.916	1.99085	14.9037	0.755154
ENSG00000069764	PLA2G10	0	0.040076	0	0	0.963181	0.772045	1.09441	1.23725	0	0	0		0.010019	0.020038	0	0	0.943213	0.162109
ENSG00000123739	PLA2G12A	21.9371	26.2579	22.2791	31.3107	33.6383	34.8766	35.5628	42.9252	26.9199	27.8058	29.1764		25.4462	4.37398	27.9673	1.13689	34.6926	0.975322
ENSG00000224680	PLA2G12AP1	0.763012	0.09308	0.192267	0.216333	0.402782	0.31036	0.199598	0	0.759303	0.449957	0.223423		0.316173	0.302631	0.477561	0.269004	0.304247	0.10173
ENSG00000225221	PLA2G12AP2	0	0	0	0	0	0	0	0	0	0	0		0	0	0	0	0	0
ENSG00000138308	PLA2G12B	0	0.034585	0.074609	0	0.03354	0	0.070891	0	0	0	0		0.0272985	0.0355049	0	0	0.0348103	0.0354626
ENSG00000103066	PLA2G15	10.7008	13.5151	13.4934	11.6995	8.14754	7.36268	6.87882	8.06961	20.7458	20.7219	21.4699		12.3522	1.39138	20.9792	0.425111	7.46302	0.640281
ENSG00000176485	PLA2G16	3.83042	6.62331	9.40456	6.87675	195.795	201.728	195.621	128.616	6.56246	6.33663	6.66484		6.68376	2.27927	6.52131	0.167929	197.715	3.47657
ENSG00000170890	PLA2G1B	0	0	0.091695	0	0	0	0.087109	0	0.195131	0.153303	0		0.0229237	0.0458475	0.116145	0.102736	0.0290363	0.0502924
ENSG00000188257	PLA2G2A	0	0	0	0	2.80255	2.4707	2.45901	3.80479	0	0	0		0	0	0	0	2.57742	0.195056
ENSG00000187980	PLA2G2C	0	0	0	0	0	0	0.010996	0.317426	0	0	0		0	0	0	0	0.00366533	0.00634854
ENSG00000117215	PLA2G2D	0	0	0	0	0	0	0	0	0	0	0		0	0	0	0	0	0
ENSG00000188784	PLA2G2E	0	0	0	0	0	0	0	0	0	0	0		0	0	0	0	0	0
ENSG00000158786	PLA2G2F	0	0	0	0	0	0	0.013265	0	0	0	0		0	0	0	0	0.00442167	0.00765855
ENSG00000100078	PLA2G3	0.128938	0.026181	0.126924	0.02965	29.7824	28.6251	28.3574	13.8468	1.57046	2.11751	2.03998		0.0779233	0.0577672	1.90932	0.296009	28.9216	0.757328
ENSG00000116711	PLA2G4A	12.1398	14.0841	8.48515	14.3057	1.28019	1.1533	1.18923	1.86774	5.31342	6.23095	5.7164		12.2537	2.69419	5.75359	0.459895	1.20757	0.0654029
ENSG00000243708	PLA2G4B	2.79563	2.04993	2.13451	2.4974	6.25426	9.34569	4.02284	8.4297	3.09981	3.15213	6.03374		2.36937	0.344136	4.09523	1.67901	6.54093	2.67298
ENSG00000105499	PLA2G4C	1.26929	0.896722	1.43585	3.05318	1.79261	3.04	3.15788	8.82763	2.05334	1.60882	1.56676		1.66376	0.953308	1.74297	0.269606	2.6635	0.75651
ENSG00000159337	PLA2G4D	0	0	0	0	0.018807	0.063746	0.049577	0	0	0	0.011955		0	0	0.003985	0.00690222	0.0440433	0.0229749
ENSG00000188089	PLA2G4E	0	0	0	0	0.048998	0.009309	0	0	0	0	0		0	0	0	0	0.0194357	0.0260214
ENSG00000168907	PLA2G4F	0	0	0	0	0	0	0.055071	0	0	0	0		0	0	0	0	0.018357	0.0317953
ENSG00000127472	PLA2G5	0.123698	0.300876	0.231528	0.303276	0	0.073276	0	0.06391	0.114053	0.076498	0.097077		0.239844	0.0842765	0.095876	0.0188063	0.0244253	0.0423059
ENSG00000184381	PLA2G6	7.83815	4.19075	14.009	9.15737	13.8468	12.3456	11.467	9.89059	11.1045	9.99801	9.24616		8.79883	4.05923	10.1162	0.934802	12.5531	1.2034
ENSG00000146070	PLA2G7	0	0	0.113108	0	1.78713	2.12164	2.1388	2.82695	3.17446	3.66337	3.54281		0.028277	0.056554	3.46021	0.25471	2.01586	0.198266
ENSG00000153246	PLA2R1	7.69139	6.99545	9.19952	6.33752	1.02076	0.909928	0.911582	1.06503	11.0532	10.2975	10.6478		7.55597	1.22725	10.6662	0.378158	0.947422	0.0635139
ENSG00000148344	PTGES	1.95258	3.52856	3.10005	1.75352	1.42197	2.03365	1.43584	2.44386	1.6143	1.69518	0.691958		2.58368	0.865427	1.33381	0.557331	1.63049	0.349221
ENSG00000148334	PTGES2	36.5943	41.9627	45.3346	45.6505	58.3983	53.317	50.0298	51.7524	45.4833	43.2759	48.3585		42.3855	4.2061	45.7059	2.54861	53.9151	4.21618
ENSG00000110958	PTGES3	278.552	309.206	175.502	259.023	467.227	501.486	495.163	420.107	228.276	254.54	241.823		255.571	57.2357	241.546	13.1342	487.959	18.2302
ENSG00000267060	PTGES3L	0.174459	0.259332	0.27453	0.446984	2.46568	4.25851	3.09135	2.52947	0.595854	0.620716	0.927331		0.288826	0.114263	0.714634	0.18462	3.27185	0.909942
ENSG00000108825	PTGES3L-AARSD1	0.189315	0.048502	0.206149	0.226291	2.12156	1.17504	2.80121	1.73015	0.551422	0.441174	0.61321		0.167564	0.0808013	0.535269	0.0871481	2.0326	0.816723
ENSG00000095303	PTGS1	76.7618	56.5793	30.5762	23.2449	1.02569	0.974469	0.867696	2.10621	48.7337	44.8759	47.8607		46.7905	24.5723	47.1568	2.02295	0.955952	0.0806083
ENSG00000073756	PTGS2	2.00179	3.02755	3.13994	2.21215	0.215347	0.254833	0.093487	0.217933	1.09111	1.03813	0.88138		2.59536	0.572286	1.00354	0.109059	0.187889	0.0841046
ENSG00000168970	JMJD7-PLA2G4B	1.76017	1.77254	1.97231	2.30604	5.43323	5.03881	5.65551	5.20455	3.63993	3.33381	3.33026		1.95276	0.254791	3.43467	0.17777	5.37585	0.312327
ENSG00000011009	LYPLA2	51.4661	63.7456	52.8045	58.9008	132.522	129.58	121.671	124.145	74.1029	71.3025	80.7093		56.7292	5.68768	75.3716	4.83003	127.924	5.61198
ENSG00000112486	CCR6	0	0	0	0	0	0	0	0	0	0	0		0	0	0	0	0	0
ENSG00000090932	DLL3	0.399614	0.421314	0.37865	0.443	1.20492	1.29048	1.02026	5.70773	0.262503	0.434627	0.476394		0.410645	0.0277251	0.391175	0.113373	1.17188	0.138107
ENSG00000128917	DLL4	0.03854	0.020873	0.155414	0.023635	0.177275	0.103014	0.042732	0.119541	0.10624	0.047528	0.118685		0.0596155	0.0643353	0.0908177	0.0380028	0.107674	0.0673924
ENSG00000204632	HLA-G	2.95603	1.18363	5.61306	3.43789	1.3644	1.39428	1.3267	3.18743	1.11168	1.07061	1.49193		3.29765	1.82269	1.22474	0.232301	1.36179	0.0338638
ENSG00000100292	HMOX1	75.5294	115.789	202.748	92.5472	13.4929	12.4985	12.6856	9.29929	34.6156	34.8411	37.915		121.653	56.5251	35.7906	1.84326	12.8923	0.52844
ENSG00000101384	JAG1	3.33329	3.51816	3.36015	2.36114	18.1246	18.1026	17.254	28.0388	2.50397	2.11613	2.36622		3.14318	0.527702	2.32877	0.196611	17.8271	0.496388
ENSG00000270408	JAG1	0.140327	0	0	0	0.098336	0.344322	0.219068	0.401176	0	0.447993	0		0.0350818	0.0701635	0.149331	0.258649	0.220575	0.123
ENSG00000128342	LIF	12.7921	11.4162	6.28149	9.41031	3.26181	3.03601	2.71737	4.08744	18.0341	18.426	19.6471		9.97502	2.82688	18.7024	0.841309	3.00506	0.273538
ENSG00000006074	CCL18	0	0	0	0	0	0	0	0	0	0	0		0	0	0	0	0	0
ENSG00000136634	IL10	0.027939	0.068021	0.244399	0.051387	0	0	0	0	0.198689	0.051763	0.025814		0.0979365	0.0990163	0.0920887	0.0932259	0	0
ENSG00000145416	36951	0.093941	0.025448	0.079501	0.116397	0.356969	0.285692	0.400797	0.503298	0.206439	0.450748	0.355181		0.0788217	0.0386855	0.337456	0.123115	0.347819	0.0580954
ENSG00000186205	36951	2.78	2.51943	1.52603	3.69093	25.7304	25.6063	26.5948	28.3031	1.15765	0.87778	0.950776		2.6291	0.890511	0.995401	0.145172	25.9771	0.538486
ENSG00000180096	37135	0.184122	0.209968	0.58661	0.234707	0.353737	0.35702	0.188647	0.178289	0.426393	0.338958	0.401242		0.303852	0.189634	0.388864	0.0450125	0.299801	0.0962765
ENSG00000270466	37135	0	0	0	0	0	0	0	0	0	0	0		0	0	0	0	0	0
ENSG00000173077	37226	0.078712	0.031913	0.068835	0	0.059439	0	0.013623	1.00937	0.072559	0.146004	0.143638		0.044865	0.0360592	0.120734	0.0417373	0.024354	0.0311386
ENSG00000099785	37316	10.6288	7.74066	17.6077	11.9604	17.348	16.3107	14.8128	12.2796	12.9762	14.0637	12.9981		11.9844	4.14202	13.346	0.621629	16.1572	1.27455
ENSG00000117791	37316	3.65813	4.84638	6.19364	5.77581	9.98776	8.84406	9.47036	13.5493	1.20639	0.9464	1.44728		5.11849	1.12468	1.20002	0.250499	9.43406	0.572714
ENSG00000168385	37500	402.285	336.26	304.534	355.586	333.548	354.483	345.477	382.72	468.243	463.155	429.814		349.667	40.9081	453.737	20.874	344.503	10.5016
ENSG00000173926	37681	5.80629	11.5593	9.00671	4.6768	6.27088	6.41053	6.48552	8.70901	0.865249	0.916225	1.48677		7.76228	3.12581	1.08941	0.345061	6.38898	0.108929
ENSG00000100167	37865	0.099384	0.051677	0.143111	0.089389	21.8076	21.773	21.91	27.0217	0.257351	0.176387	0.125894		0.0958902	0.0375903	0.186544	0.0663145	21.8302	0.0712075
ENSG00000144583	38047	3.12073	6.0845	2.08163	3.45729	1.84638	1.69597	1.63002	1.35762	3.89765	3.77389	4.21911		3.68604	1.70281	3.96355	0.229812	1.72412	0.110897
ENSG00000108387	38231	4.50963	3.93449	3.32258	4.69624	8.66921	8.62147	8.47406	12.4526	1.11533	1.39336	1.41771		4.11573	0.620238	1.3088	0.167993	8.58825	0.101728
ENSG00000198060	38412	33.6432	33.2846	30.1337	33.0997	15.5734	16.1953	17.5175	28.3791	40.6869	38.9922	39.4314		32.5403	1.62018	39.7035	0.87951	16.4287	0.992869
ENSG00000184702	38596	11.4423	17.0097	25.0218	14.5878	7.57997	6.97987	6.32981	8.94086	34.047	27.8945	33.875		17.0154	5.80387	31.9388	3.50352	6.96322	0.625249
ENSG00000145495	38777	71.9533	68.275	61.1024	65.276	59.7656	57.7013	57.8891	72.1162	73.0622	76.2112	74.4396		66.6517	4.59816	74.571	1.57861	58.452	1.14152
ENSG00000125354	38961	6.47898	6.20219	7.96042	7.73779	17.0891	17.9295	17.0462	19.0346	26.8507	26.3345	25.7307		7.09485	0.882937	26.3053	0.560564	17.3549	0.498033
ENSG00000136536	39142	79.7494	66.1317	52.8865	66.9924	92.089	95.6057	90.008	97.4331	75.3614	81.514	79.5692		66.44	10.9733	78.8149	3.14488	92.5676	2.82935
ENSG00000122545	39326	167.943	170.308	121.927	147.941	111.809	120.726	122.354	107.231	165.598	171.786	160.647		152.03	22.437	166.011	5.581	118.297	5.6772
ENSG00000165406	39508	12.6736	10.2624	14.3636	13.766	11.3715	12.8485	12.1017	17.3732	13.668	13.8056	14.5385		12.7664	1.81007	14.004	0.467968	12.1072	0.73852
ENSG00000164402	39692	48.8731	51.2352	46.388	50.5391	25.5666	25.105	24.7176	31.7285	46.766	49.277	49.555		49.2589	2.15525	48.5327	1.53629	25.1298	0.425034
ENSG00000139266	39873	2.56171	1.37592	4.85601	2.47139	6.92091	6.65622	6.28653	6.99284	4.42114	4.6885	4.71617		2.81626	1.46275	4.6086	0.162939	6.62122	0.318633
ENSG00000184640	40057	127.401	146.932	147.836	136.086	187.946	171.125	165.899	194.403	225.568	232.067	250.898		139.564	9.70804	236.178	13.1559	174.99	11.5206
ENSG00000173838	40238	0.177945	0.060556	0.016151	0.012973	0.1943	0.208018	0.348756	0.62572	0.155592	0	0.104078		0.0669063	0.0771467	0.0865567	0.079262	0.250358	0.0854908
ENSG00000186522	40422	77.2417	73.6074	69.5325	73.1856	75.9474	77.2376	77.1922	79.3145	71.7482	70.3986	65.3595		73.3918	3.15198	69.1687	3.36723	76.7924	0.732151
ENSG00000183654	40603	0	0	0	0	0.12266	0.260477	0.086313	0.45645	0	0	0		0	0	0	0	0.156483	0.0918765
ENSG00000138758	40787	175.006	190.987	114.238	133.556	49.4908	53.6747	51.5358	59.9219	229.678	253.324	233.61		153.447	35.6234	238.87	12.6704	51.5671	2.09216
ENSG00000140623	41153	0	0.033601	0	0	0.065173	0.073649	0.277804	0	0.038213	0.113792	0		0.00840025	0.0168005	0.0506683	0.0579095	0.138875	0.12039
ENSG00000154997	41883	0.011259	0	0	0.010358	0.071225	0	0.02809	0.035044	0.010344	0.031237	0		0.00540425	0.00625112	0.0138603	0.0159126	0.033105	0.0358764
ENSG00000183291	42248	273.87	227.264	244.632	242.123	143.262	150.775	155.852	163.698	241.522	244.426	227.875		246.972	19.501	237.941	8.83741	149.963	6.33453
ENSG00000201285	5S_rRNA	0	0	0	0	0	0	0	0	0	0	0		0	0	0	0	0	0
ENSG00000212595	5S_rRNA	0	0	0	0	0	0	0	0	0	0	0		0	0	0	0	0	0
ENSG00000261122	5S_rRNA	0	0	0	0	0	0	0	0	0	0	0		0	0	0	0	0	0
ENSG00000271924	5S_rRNA	0	0	0	0	0	0	0	0	0	0	0		0	0	0	0	0	0
ENSG00000272253	5S_rRNA	0	0	0	0	0	0	0	0	0	0	0		0	0	0	0	0	0
ENSG00000272351	5S_rRNA	0	0	0	0	0	0	0	0	0	0	0		0	0	0	0	0	0
ENSG00000272435	5S_rRNA	0	0	0	0	0	0	0	0	0	0	0		0	0	0	0	0	0
ENSG00000232512	7SK	0	0	0	0	0	0	0	0	0	0	0		0	0	0	0	0	0
ENSG00000249352	7SK	0	0.103648	0	0	0	0.113531	0	0	0	0	0		0.025912	0.051824	0	0	0.0378437	0.0655472
ENSG00000254144	7SK	1.32051	0.266064	0.574572	0	0.255129	0.290159	0.272971	0	0	0.629053	0.92073		0.540287	0.570683	0.516594	0.470554	0.272753	0.017516
ENSG00000260682	7SK	0.271394	0.038278	0	0	0.542595	0.446901	0.638615	0.558797	0.086222	0.11581	0.10161		0.077418	0.13057	0.101214	0.014798	0.542704	0.095857
ENSG00000271765	7SK	0	0	0	0	0	0	0	0	0	0	0		0	0	0	0	0	0
ENSG00000271814	7SK	0	0	0	0	0	0	0	0	0	0	0		0	0	0	0	0	0
ENSG00000271818	7SK	0	0	0	0	0	0	0	0	0	0	0		0	0	0	0	0	0
ENSG00000121410	A1BG	3.40379	3.27833	11.5903	7.08971	7.38609	5.8507	6.29375	7.56304	10.3527	15.0999	13.5335		6.34054	3.92103	12.9954	2.41894	6.51018	0.790247
ENSG00000268895	A1BG-AS1	5.91927	6.61717	9.36784	7.27755	3.95662	3.57457	3.83936	2.67306	15.0813	15.4441	14.6207		7.29546	1.48874	15.0487	0.412661	3.79018	0.195717
ENSG00000148584	A1CF	0	0	0	0	0	0	0	0	0	0	0		0	0	0	0	0	0
ENSG00000175899	A2M	0.160436	0.113188	0.460285	1.30414	0.167399	0.12415	0.15089	0.148083	1.47824	1.26357	1.20635		0.509513	0.5516	1.31605	0.143342	0.14748	0.0218253
ENSG00000245105	A2M-AS1	0.464675	0.344495	0.51261	0.631789	0.350246	0.26982	0.302346	0.344609	0.46452	0.43011	0.410649		0.488392	0.118909	0.435093	0.027279	0.307471	0.0404572
ENSG00000166535	A2ML1	0	0	0	0	4.5569	3.98572	3.31745	8.34443	0	0	0		0	0	0	0	3.95336	0.620363
ENSG00000256661	A2ML1-AS1	0	0	0	0.134369	0.113933	0.128948	0.121292	0	0	0	0		0.0335922	0.0671845	0	0	0.121391	0.00750799
ENSG00000256904	A2ML1-AS2	0	0	0	0	0	0	0	0	0	0	0		0	0	0	0	0	0
ENSG00000256069	A2MP1	0	0	0	0	0	0	0.1159	0.077397	0	0	0		0	0	0	0	0.0386333	0.0669149
ENSG00000184389	A3GALT2	0.047945	0	0	0	0	0	0	0	0	0	0		0.0119863	0.0239725	0	0	0	0
ENSG00000128274	A4GALT	4.25514	5.60808	8.3793	2.48513	5.08655	4.08655	4.20271	2.75966	0.829183	0.89474	0.922994		5.18191	2.48572	0.882306	0.0481257	4.4586	0.546911
ENSG00000118017	A4GNT	0	0	0	0	0	0	0	0	0	0	0		0	0	0	0	0	0
ENSG00000094914	AAAS	58.9082	60.1464	53.2804	59.6379	69.2542	70.4501	71.7929	59.0496	59.6607	57.8258	64.0995		57.9932	3.18274	60.5287	3.22564	70.499	1.27006
ENSG00000081760	AACS	19.3068	21.5132	22.8561	20.7077	35.3861	33.8477	33.7102	31.5102	20.506	18.9743	20.4574		21.096	1.48591	19.9792	0.870602	34.3147	0.930416
ENSG00000250420	AACSP1	0	0	0	0	1.83772	1.24475	1.19617	1.14849	0	0	0		0	0	0	0	1.42622	0.3572
ENSG00000114771	AADAC	0	0	0	0	0	0	0	0	0	0	0		0	0	0	0	0	0
ENSG00000197953	AADACL2	0	0	0	0	0	0	0	0	0	0	0		0	0	0	0	0	0
ENSG00000188984	AADACL3	0	0	0	0	1.76518	1.91212	1.46435	4.55937	0	0	0		0	0	0	0	1.71388	0.228251
ENSG00000204518	AADACL4	0	0	0	0	0.045721	0	0	0.090036	0	0	0		0	0	0	0	0.0152403	0.026397
ENSG00000109576	AADAT	19.1596	17.2225	15.5641	17.499	9.71756	9.60023	9.1608	12.5574	21.8007	23.0092	21.627		17.3613	1.47219	22.1456	0.752901	9.49286	0.293499
ENSG00000158122	AAED1	9.51485	10.9564	9.41238	10.6806	3.17362	2.68388	2.69955	3.79756	7.72522	8.02138	7.54953		10.1411	0.791429	7.76538	0.238476	2.85235	0.27834
ENSG00000103591	AAGAB	36.9692	38.7276	31.2135	35.3214	37.07	34.204	42.0434	34.7634	34.9405	37.2395	36.284		35.5579	3.2129	36.1547	1.15495	37.7725	3.96661
ENSG00000115977	AAK1	8.46039	9.1157	6.60215	6.7089	4.10083	4.36816	3.50738	5.37709	11.252	9.73043	9.74302		7.72178	1.26069	10.2418	0.874841	3.99212	0.440569
ENSG00000087884	AAMDC	35.664	39.0501	33.0945	35.2941	33.3217	31.7082	35.5919	28.5526	44.0608	42.6551	41.9133		35.7757	2.46001	42.8764	1.09073	33.5406	1.95107
ENSG00000127837	AAMP	87.3466	89.8432	77.9314	83.1863	109.773	103.873	107.24	112.798	79.4547	66.9296	80.8273		84.5769	5.21224	75.7372	7.65843	106.962	2.9599
ENSG00000129673	AANAT	0	0.107982	0.057211	0	0.055274	0.253553	0.370059	0.648177	0.374501	0.086625	0.247788		0.0412982	0.0519969	0.236305	0.144281	0.226295	0.159153
ENSG00000131043	AAR2	23.7043	26.0945	21.9394	23.4753	23.6721	22.9331	22.7602	19.5435	26.4541	27.1816	26.7795		23.8034	1.71668	26.8051	0.364403	23.1218	0.484365
ENSG00000205002	AARD	0	0.077703	0	0.07041	1.3393	1.20992	1.16155	1.09803	0.017599	0.105577	0.035363		0.0370282	0.0428601	0.0528463	0.0465218	1.23692	0.0919008
ENSG00000090861	AARS	142.736	100.171	139.671	139.912	141.574	137.564	137.808	247.255	146.851	136.668	138.307		130.623	20.3487	140.609	5.46762	138.982	2.24788
ENSG00000124608	AARS2	7.13964	8.17276	6.43057	8.15141	14.9273	13.684	12.8265	13.7366	9.6299	9.57099	10.1745		7.47359	0.846104	9.79178	0.332711	13.8126	1.05625
ENSG00000266967	AARSD1	55.6445	50.5284	52.7082	55.8979	64.3881	66.4396	63.3331	56.5572	63.3203	58.619	59.0494		53.6947	2.55961	60.3296	2.59897	64.7203	1.57964
ENSG00000157426	AASDH	7.28037	6.76807	6.00381	7.13143	8.38661	8.46888	8.76062	11.554	6.73998	6.82502	7.27033		6.79592	0.570228	6.94511	0.284841	8.5387	0.196538
ENSG00000149313	AASDHPPT	33.6542	29.5952	24.7489	27.1263	29.348	30.984	27.9515	29.3229	26.6662	30.6692	30.4936		28.7811	3.8038	29.2763	2.26218	29.4278	1.5178
ENSG00000008311	AASS	29.7896	20.4667	27.1957	25.3832	326.73	334.228	312.384	501.719	17.948	16.2942	15.0496		25.7088	3.93484	16.4306	1.45398	324.447	11.0997
ENSG00000108270	AATF	34.4648	46.6324	36.3236	34.526	39.7175	42.4374	44.7359	33.321	30.9789	28.5994	30.2788		37.9867	5.82795	29.9524	1.22288	42.297	2.51215
ENSG00000181409	AATK	0	0.132065	0.018398	0.038683	0.897699	0.578191	0.543902	0.679221	0.058027	0.058399	0.116574		0.0472865	0.0586855	0.0776667	0.0336953	0.673264	0.195121
ENSG00000225180	AATK-AS1	0	0	0	0	0	0	0	0	0	0	0		0	0	0	0	0	0
ENSG00000254180	AB015752.3	0	0.081441	0.176139	0	0.157656	0.08913	0.669331	0	0.093654	0	0.093244		0.064395	0.0838068	0.0622993	0.0539532	0.305372	0.317054
ENSG00000228757	AB019438.66	0	0	0	0	0	0	0	0	0	0	0		0	0	0	0	0	0
ENSG00000221180	AB019440.1	0	0	0	0	0	0	0	0	0	0	0		0	0	0	0	0	0
ENSG00000271201	AB019440.50	0	0	0	0	0	0	0	0	0	0	0		0	0	0	0	0	0
ENSG00000225200	AB019441.29	0.205524	0.420358	0.333142	0.390228	0.661989	0.931858	0.962856	0.299529	0.452182	0.613831	0.518036		0.337313	0.0950126	0.528016	0.0812853	0.852234	0.165485
ENSG00000183044	ABAT	9.08766	6.43494	5.46587	4.98788	5.04077	4.22455	4.63323	5.82542	5.07521	4.5282	4.34679		6.49409	1.83085	4.65007	0.379196	4.63285	0.408107
ENSG00000237215	ABC12-47043100G14.2	0	0	0	0	0	0	0	0	0	0	0		0	0	0	0	0	0
ENSG00000226210	ABC7-42389800N19.1	10.7043	10.3304	14.4671	6.03122	14.5602	11.1437	11.4268	12.2061	10.8273	10.9697	9.69697		10.3833	3.4508	10.498	0.697345	12.3769	1.89607
ENSG00000271153	ABC7-43041300I9.1	0	0	0	0	0	0	0	0	0	0	0		0	0	0	0	0	0
ENSG00000165029	ABCA1	13.096	13.9378	9.06959	10.4545	2.52984	2.4516	2.29989	3.4336	10.5858	10.5367	10.1482		11.6395	2.26659	10.4236	0.239739	2.42711	0.116912
ENSG00000154263	ABCA10	0.337442	0.179463	0.240416	0.188845	0.021564	0	0.084681	0.013454	0.401943	0.814292	0.88901		0.236542	0.0724082	0.701748	0.262313	0.035415	0.0440069
ENSG00000251595	ABCA11P	4.69233	3.01039	3.75714	3.27035	3.13855	4.01757	3.25379	4.34946	4.28197	4.66165	4.46309		3.68255	0.740925	4.4689	0.189905	3.46997	0.477722
ENSG00000144452	ABCA12	0.027324	0	0.031887	0.033518	0.009392	0.010611	0.019798	0.027691	0.171395	0.45921	0.155659		0.0231823	0.0156756	0.262088	0.170894	0.013267	0.00568876
ENSG00000179869	ABCA13	0.228883	0.875388	0.058563	0.075448	0.011318	0.039934	0.015901	0.018533	0.238401	0.145305	0.134654		0.30957	0.384915	0.172787	0.0570727	0.0223843	0.0153702
ENSG00000238098	ABCA17P	0	0	0.130209	0.024514	0	0.047438	0	0.041329	0	0.120703	0.153588		0.0386807	0.0621035	0.0914303	0.0808702	0.0158127	0.0273883
ENSG00000107331	ABCA2	12.0904	16.043	22.502	15.7345	7.7019	6.55131	3.27724	12.4072	16.1137	14.4739	17.6125		16.5925	4.32933	16.0667	1.56982	5.84348	2.29568
ENSG00000167972	ABCA3	0.362938	0.203533	0.541465	0.376883	4.14135	4.09253	3.02995	6.58476	0.236653	0.211137	0.28116		0.371205	0.138086	0.242983	0.0354381	3.75461	0.628049
ENSG00000198691	ABCA4	0.215161	0.13776	0.151218	0.323858	0.026977	0.040637	0.222861	0.017674	0.146248	0.387989	0.173851		0.206999	0.0849082	0.236029	0.132323	0.096825	0.109364
ENSG00000154265	ABCA5	4.64054	3.12084	3.67909	3.99294	3.71974	3.34162	3.20522	2.53213	4.60761	5.77154	4.46189		3.85835	0.634034	4.94701	0.717766	3.42219	0.266556
ENSG00000154262	ABCA6	4.11266	2.31154	5.68277	1.20795	0	0	0.016889	0	0.242414	0.176532	0.14331		3.32873	1.97386	0.187419	0.050441	0.00562967	0.00975087
ENSG00000064687	ABCA7	3.57513	3.26329	4.23181	1.99144	12.6558	12.2093	10.8369	22.3538	5.33209	3.32151	4.14077		3.26542	0.940367	4.26479	1.01101	11.9007	0.947944
ENSG00000141338	ABCA8	4.50115	2.80369	2.38734	0.809181	0	0	0	0	2.53074	1.73473	1.90678		2.62534	1.51718	2.05742	0.418839	0	0
ENSG00000154258	ABCA9	1.15904	0.327535	1.98913	0.36853	0.010638	0.012198	0.099359	0	0.147476	0.391522	0.242147		0.961059	0.784977	0.260382	0.123041	0.0407317	0.0507788
ENSG00000231749	ABCA9-AS1	0.11677	0	0	0	0.091107	0.103043	0.193618	0.180655	0	0	0.107957		0.0291925	0.058385	0.0359857	0.062329	0.129256	0.0560577
ENSG00000085563	ABCB1	0.011693	0.053762	0	0	0.556245	0.241162	0.487429	0.745417	0.061433	0.022286	0		0.0163637	0.0255342	0.0279063	0.0310998	0.428279	0.16566
ENSG00000135776	ABCB10	11.6534	12.2355	7.695	10.0534	7.78568	7.89377	7.60434	8.72172	7.25786	7.54392	7.64154		10.4093	2.03117	7.48111	0.199408	7.76126	0.146251
ENSG00000259689	ABCB10P1	0	0	0	0	0.596331	0.688963	0.543009	0.793898	0	0	0		0	0	0	0	0.609434	0.073854
ENSG00000261524	ABCB10P3	0	0	0	0	0.265506	0.444268	0.523224	0	0	0	0		0	0	0	0	0.410999	0.132041
ENSG00000260053	ABCB10P4	0.020397	0	0	0	0	0	0	0.25038	0.018745	0	0		0.00509925	0.0101985	0.00624833	0.0108224	0	0
ENSG00000073734	ABCB11	0	0	0	0	0	0	0	0.023814	0	0	0		0	0	0	0	0	0
ENSG00000005471	ABCB4	0.034602	0.009011	0.11691	0.181489	1.73096	1.11721	0.586951	1.62282	0.040911	0.081547	0.137794		0.085503	0.0788282	0.0867507	0.0486507	1.14504	0.57251
ENSG00000004846	ABCB5	0	0	0	0	0	0	0	0	0	0	0		0	0	0	0	0	0
ENSG00000115657	ABCB6	19.4552	16.3977	21.9221	15.1369	31.2032	30.2877	27.2229	34.0825	24.2657	24.246	25.4333		18.228	3.05818	24.6483	0.6799	29.5713	2.08464
ENSG00000131269	ABCB7	13.0083	12.8687	13.7042	13.1224	29.6205	28.9567	28.6915	36.2408	12.5234	11.4593	12.1785		13.1759	0.367186	12.0537	0.542935	29.0896	0.478547
ENSG00000197150	ABCB8	26.1184	26.6511	27.9819	29.9495	14.91	12.9005	12.5032	13.9356	32.4014	34.1901	32.2342		27.6752	1.70674	32.9419	1.0842	13.4379	1.29028
ENSG00000150967	ABCB9	4.85976	4.66431	4.21421	5.09376	2.06207	2.26974	2.41627	2.66919	6.21063	6.31296	6.74957		4.70801	0.373086	6.42439	0.286224	2.24936	0.177976
ENSG00000103222	ABCC1	24.8728	24.8237	28.1885	24.0305	31.6873	30.9363	27.9123	39.1703	37.4136	34.8791	37.3677		25.4789	1.84717	36.5535	1.45023	30.1787	1.99831
ENSG00000124574	ABCC10	15.7352	13.274	20.2943	20.9947	15.6036	12.8726	10.844	12.2016	24.2506	21.5888	26.2935		17.5746	3.69557	24.0443	2.35914	13.1067	2.38842
ENSG00000121270	ABCC11	0.023728	0.028917	0.243376	0.06976	0.111393	0.089886	0.047299	0.057297	0.054502	0.143532	0.082211		0.0914452	0.103358	0.093415	0.0455602	0.0828593	0.0326196
ENSG00000140798	ABCC12	0.077143	0	0.016922	0.017788	0.096196	0.034468	0.361513	0	0.035553	0	0		0.0279633	0.0337937	0.011851	0.0205265	0.164059	0.173763
ENSG00000243064	ABCC13	0	0	0	0	0.308297	0.562515	0.327664	0.114998	0	0	0		0	0	0	0	0.399492	0.141514
ENSG00000023839	ABCC2	0.269016	0.289353	0.491648	0.247484	0.330865	0.3597	0.24348	0.773143	0.508626	0.416918	0.33624		0.324375	0.112818	0.420595	0.0862518	0.311348	0.0605182
ENSG00000108846	ABCC3	31.4236	29.3546	27.3487	30.7451	0.384079	0.329258	0.382422	0.354331	2.69258	3.08408	3.99278		29.718	1.79902	3.25648	0.667025	0.365253	0.0311836
ENSG00000125257	ABCC4	15.4325	14.2621	12.695	13.5515	4.33368	4.76528	4.72666	8.32778	18.7201	18.0645	19.3254		13.9853	1.1582	18.7033	0.630662	4.60854	0.238814
ENSG00000114770	ABCC5	21.0385	19.18	18.8342	18.7518	27.3871	28.7067	27.6419	34.9239	25.7092	23.6226	23.8943		19.4511	1.0744	24.4087	1.13445	27.9119	0.699994
ENSG00000223882	ABCC5-AS1	0	0	0	0	0	0	0	0	0	0	0		0	0	0	0	0	0
ENSG00000091262	ABCC6	0.502723	0.258138	0.559983	0.180534	1.00699	1.74761	1.12287	1.74904	0.479064	1.10835	0.430168		0.375345	0.184396	0.672526	0.378223	1.29249	0.39838
ENSG00000256340	ABCC6P1	0.189627	0.130984	0.127489	0.415062	2.12713	1.54037	1.68976	2.18016	1.13159	0.250115	0.927976		0.21579	0.135871	0.769895	0.461512	1.78575	0.304934
ENSG00000255277	ABCC6P2	0	0.056857	0.437161	0.197731	1.04555	0.565016	0.477742	0.787604	1.4036	1.63321	0.663009		0.172937	0.194774	1.23327	0.507032	0.696103	0.305761
ENSG00000006071	ABCC8	0	0	0.053755	0	0.584616	0.523001	0.702964	1.11173	0	0	0		0.0134387	0.0268775	0	0	0.603527	0.0914598
ENSG00000069431	ABCC9	14.3521	10.9647	6.7181	6.40275	0	0.004464	0.010072	0.015532	0.63476	0.694856	0.79122		9.6094	3.78471	0.706945	0.0789275	0.00484533	0.00504682
ENSG00000101986	ABCD1	4.28548	5.88479	5.89937	5.16595	4.05624	2.57442	2.32811	3.9601	8.79257	7.32176	8.16742		5.3089	0.763355	8.09392	0.738155	2.98626	0.934779
ENSG00000215151	ABCD1P2	0	0	0	0	0	0	0	0	0	0	0		0	0	0	0	0	0
ENSG00000261233	ABCD1P3	0	0	0	0	0	0	0	0	0	0	0		0	0	0	0	0	0
ENSG00000225293	ABCD1P4	0	0	0	0	0	0	0	0	0	0	0		0	0	0	0	0	0
ENSG00000214330	ABCD1P5	0	0	0	0	0	0	0	0	0	0	0		0	0	0	0	0	0
ENSG00000173208	ABCD2	0.033519	0.010897	0.023469	0.061673	0.01587	0.023906	0.005576	0.010398	0.024622	0.030982	0.006193		0.0323895	0.0216048	0.020599	0.0128749	0.0151173	0.00918815
ENSG00000117528	ABCD3	25.8229	22.418	16.8906	21.1856	17.3334	17.5175	17.2367	21.3234	26.4077	26.6602	23.0749		21.5793	3.69013	25.3809	2.00106	17.3625	0.142602
ENSG00000119688	ABCD4	35.132	29.6113	39.0152	34.2819	108.882	105.339	98.5784	128.238	49.8716	44.6472	50.4904		34.5101	3.86147	48.3364	3.20988	104.267	5.23497
ENSG00000164163	ABCE1	74.271	98.6135	55.9602	67.8383	72.4399	77.874	70.1502	95.8983	56.3383	61.2888	52.8407		74.1707	17.9739	56.8226	4.24482	73.4881	3.96713
ENSG00000204574	ABCF1	52.9581	56.5153	45.6978	43.3882	73.9092	72.0281	69.8908	83.8743	55.1234	54.6053	57.5155		49.6398	6.13477	55.7481	1.55241	71.9427	2.01059
ENSG00000033050	ABCF2	58.5239	69.9228	47.5298	52.3112	38.374	33.6297	34.0302	37.9835	55.0207	52.1767	51.5537		57.0719	9.67764	52.917	1.84828	35.3446	2.63114
ENSG00000242159	ABCF2P1	0	0.175971	0.021035	0.066558	0	0.064233	0	0.0373	0.022162	0	0.044427		0.065891	0.0784681	0.0221963	0.0222135	0.021411	0.0370849
ENSG00000228769	ABCF2P2	0	0	0	0	0	0	0	0	0	0	0		0	0	0	0	0	0
ENSG00000161204	ABCF3	43.0108	42.9675	43.2628	36.8137	32.5404	30.1743	28.2974	31.6195	55.8595	50.0518	56.2878		41.5137	3.13606	54.0664	3.48334	30.3374	2.12616
ENSG00000160179	ABCG1	0	0	0.013038	0.054823	0.565031	0.784725	0.521328	3.37408	0.050531	0.041051	0.054662		0.0169652	0.0259761	0.048748	0.00697848	0.623695	0.141158
ENSG00000118777	ABCG2	0.396635	0.393239	0.130105	0.271331	3.46891	2.70322	3.33213	1.24499	0.449409	0.200824	0.209387		0.297828	0.126094	0.28654	0.141114	3.16809	0.408354
ENSG00000172350	ABCG4	0.349546	0.296921	0.319348	0.412351	1.36133	1.43325	1.30812	3.04386	0.895206	0.900466	0.924084		0.344542	0.0500853	0.906585	0.0153808	1.36757	0.0627984
ENSG00000138075	ABCG5	0	0	0	0	0.012493	0.056461	0.026354	0.053945	0	0	0		0	0	0	0	0.0317693	0.0224787
ENSG00000143921	ABCG8	0	0	0	0	0.012869	0.04362	0.054294	0	0	0	0		0	0	0	0	0.0369277	0.0215081
ENSG00000143994	ABHD1	0.12295	0	0.035839	0.03768	0.858686	0.291339	0.442691	0.507396	0	0.067443	0.076219		0.0491173	0.0521884	0.0478873	0.0417031	0.530905	0.29378
ENSG00000144827	ABHD10	22.878	25.1668	19.0319	22.0159	17.9453	16.8132	17.4451	16.4756	22.4379	20.8903	21.4165		22.2731	2.53713	21.5816	0.786913	17.4012	0.567294
ENSG00000106077	ABHD11	12.2909	13.4848	10.8212	11.1097	14.8826	14.9229	12.7776	8.29604	9.84135	9.9425	11.376		11.9267	1.21791	10.3866	0.858312	14.1944	1.22717
ENSG00000100997	ABHD12	35.4867	32.3001	21.065	29.8454	45.3966	44.8554	41.0901	42.0115	38.6662	34.3409	36.7895		29.6743	6.18679	36.5989	2.16894	43.7807	2.34577
ENSG00000131969	ABHD12B	0.223317	0.052316	0.519651	0.205194	10.4739	10.0296	7.41154	59.0186	0.028754	0.272159	0.069853		0.250119	0.195372	0.123589	0.130296	9.30501	1.65477
ENSG00000139826	ABHD13	5.84918	5.49563	4.38188	5.23617	4.8821	5.23502	4.9433	7.13082	6.00768	6.60796	5.90548		5.24072	0.625254	6.17371	0.379531	5.02014	0.188591
ENSG00000248487	ABHD14A	10.254	10.4283	13.2248	11.1428	1.89116	1.67639	2.03938	3.71197	12.8068	12.5142	13.7665		11.2625	1.36358	13.0292	0.655064	1.86898	0.182506
ENSG00000114786	ABHD14A-ACY1	0.872613	0.648044	0.903117	0.654466	1.43573	1.33742	1.28514	0.661793	0.36782	0.408981	1.00643		0.76956	0.137198	0.594411	0.357413	1.35276	0.0764574
ENSG00000114779	ABHD14B	55.0817	46.2213	58.5493	54.5605	5.13417	4.82718	4.61274	12.2455	19.5355	19.064	20.16		53.6032	5.23004	19.5865	0.549761	4.85803	0.262076
ENSG00000168792	ABHD15	5.3529	5.72128	6.22491	5.3618	1.27589	0.922152	0.969429	1.3283	4.78697	5.13748	5.24202		5.66522	0.410692	5.05549	0.238351	1.05582	0.192045
ENSG00000204427	ABHD16A	25.2015	23.8059	28.0333	25.5143	31.9943	30.4474	30.1298	30.5426	38.6526	41.0846	46.5805		25.6388	1.76065	42.1059	4.06141	30.8572	0.997472
ENSG00000183260	ABHD16B	0.025391	0	0	0	0	0.022596	0	0	0.023366	0	0		0.00634775	0.0126955	0.00778867	0.0134904	0.007532	0.0130458
ENSG00000129968	ABHD17A	6.87997	8.97169	11.7093	13.1466	9.39603	7.92873	7.66025	8.26695	11.2998	13.0085	13.1634		10.1769	2.7982	12.4906	1.03414	8.32834	0.93434
ENSG00000203835	ABHD17AP1	0	0	0	0	0	0	0	0	0	0	0		0	0	0	0	0	0
ENSG00000198658	ABHD17AP2	0	0	0.209037	0.17928	0.119467	0	0.088919	0	0.103997	0	0.386472		0.0970793	0.112754	0.16349	0.199987	0.069462	0.0620647
ENSG00000250536	ABHD17AP3	0	0	0	0.049758	0	0	0	0	0	0	0		0.0124395	0.024879	0	0	0	0
ENSG00000229107	ABHD17AP4	0	0	0	0.052843	0	0	0	0	0	0	0		0.0132108	0.0264215	0	0	0	0
ENSG00000182502	ABHD17AP5	0	0	0	0.11696	0	0.110562	0	0	0	0	0		0.02924	0.05848	0	0	0.036854	0.063833
ENSG00000226981	ABHD17AP6	0	0	0	0	0	0.052573	0	0	0	0	0		0	0	0	0	0.0175243	0.030353
ENSG00000107362	ABHD17B	6.35795	6.35018	6.44757	6.4036	29.4696	33.6995	30.8098	40.1659	8.15781	8.89234	8.47601		6.38982	0.0451348	8.50872	0.368356	31.3263	2.16172
ENSG00000136379	ABHD17C	8.20109	6.86259	11.9453	8.10499	12.8193	10.6519	12.5845	12.5607	6.20387	8.05444	8.66107		8.7785	2.19747	7.63979	1.28	12.0186	1.18939
ENSG00000140526	ABHD2	54.6869	52.9603	57.4716	50.8769	6.93142	5.82528	5.79681	10.3405	52.7088	43.3964	44.0925		53.9989	2.79036	46.7326	5.18725	6.1845	0.647005
ENSG00000158201	ABHD3	10.8071	11.6725	4.62341	6.33101	9.95445	10.2746	9.49416	12.2426	7.12683	6.52027	6.35953		8.35851	3.4176	6.66887	0.404658	9.90775	0.392325
ENSG00000100439	ABHD4	20.6478	22.6927	44.6949	28.756	46.0992	45.3562	45.8164	41.0829	42.6439	40.7877	40.3933		29.1978	10.89	41.275	1.2018	45.7573	0.374979
ENSG00000011198	ABHD5	34.9349	34.8793	26.2363	29.1188	13.1009	13.6796	12.0669	10.1908	14.9522	14.1993	12.5584		31.2923	4.33676	13.9033	1.22404	12.9491	0.816943
ENSG00000163686	ABHD6	4.67293	5.22899	5.60197	4.8062	1.66178	1.7639	1.72542	6.92859	4.18117	4.2429	5.09522		5.07752	0.422411	4.50643	0.51084	1.71703	0.0515708
ENSG00000127220	ABHD8	1.69814	1.43045	3.52854	2.645	4.51577	3.85508	4.04126	4.44346	4.10015	4.02823	4.78524		2.32553	0.956395	4.30454	0.417846	4.13737	0.340667
ENSG00000136754	ABI1	46.4169	43.6976	44.1198	41.011	32.7473	32.3057	34.4134	30.9898	46.0037	43.4183	45.4519		43.8113	2.21654	44.958	1.36168	33.1555	1.11156
ENSG00000138443	ABI2	77.1569	71.5727	57.0629	64.8345	67.5148	72.133	69.8455	108.337	68.8999	62.0829	68.6509		67.6568	8.6753	66.5446	3.86589	69.8311	2.30913
ENSG00000108798	ABI3	0.126109	0.170653	0.110333	0.242285	1.01219	1.6367	1.46333	0.586642	0.635409	0.564235	0.92643		0.162345	0.059098	0.708691	0.191896	1.37074	0.322386
ENSG00000154175	ABI3BP	487.372	486.299	371.302	324.485	0.125503	0.172974	0.230791	0	14.1334	12.4171	13.2689		417.365	82.4651	13.2731	0.85816	0.176423	0.0527287
ENSG00000097007	ABL1	49.5496	55.4138	51.8573	47.4704	36.6068	34.5056	33.9679	44.8121	67.5472	68.4503	70.4293		51.0728	3.40376	68.8089	1.4741	35.0268	1.39453
ENSG00000143322	ABL2	19.6505	20.2822	13.2121	16.9945	5.25128	5.43481	4.92468	7.23835	14.1334	14.427	14.3886		17.5348	3.21466	14.3164	0.159577	5.20359	0.258387
ENSG00000099204	ABLIM1	0.191173	0.123456	0.484514	0.642789	20.4994	21.592	22.3613	29.3662	10.7727	11.3138	11.3599		0.360483	0.2449	11.1488	0.326502	21.4842	0.935597
ENSG00000163995	ABLIM2	0.073831	0	0.172417	0.046774	1.47761	1.31642	1.03784	2.52695	0.077098	0.089606	0.166947		0.0732555	0.0728033	0.111217	0.0486671	1.27729	0.222478
ENSG00000173210	ABLIM3	44.7211	56.61	37.0897	37.8083	0.343348	0.308704	0.307318	0.708609	17.297	15.7796	16.2633		44.0573	9.04816	16.4466	0.775142	0.31979	0.0204136
ENSG00000175164	ABO	0	0	0	0	0.130039	0.021005	0.137063	0.106865	0	0	0		0	0	0	0	0.0960357	0.0650733
ENSG00000159842	ABR	34.8031	34.8489	42.2955	47.2041	18.2221	15.6631	18.8533	20.1452	66.7815	63.1975	66.2893		39.7879	6.06987	65.4228	1.94281	17.5795	1.68941
ENSG00000174429	ABRA	0	0	0	0	0	0	0	0	0.014482	0	0		0	0	0.00482733	0.00836119	0	0
ENSG00000146386	ABRACL	55.3995	44.9096	47.0278	53.8375	162.187	172.938	169.369	119.501	42.842	44.3427	43.1994		50.2936	5.10824	43.4614	0.783898	168.165	5.47589
ENSG00000146109	ABT1	11.0416	12.7427	9.66067	12.4924	16.2324	16.5309	15.0132	14.8793	12.0411	13.2221	13.1805		11.4843	1.42845	12.8146	0.67015	15.9255	0.804045
ENSG00000250496	ABT1P1	0	0	0	0	0	0	0	0	0	0	0		0	0	0	0	0	0
ENSG00000114626	ABTB1	7.84883	7.00418	13.6856	9.70134	4.61644	4.63275	4.76543	6.37368	14.325	15.3024	13.5954		9.55998	2.97212	14.4076	0.856495	4.67154	0.0817189
ENSG00000166016	ABTB2	2.02909	2.67055	2.5894	2.35507	3.32639	3.79524	3.14176	4.40018	5.43327	5.34606	5.49313		2.41103	0.287617	5.42415	0.0739595	3.42113	0.336887
ENSG00000221486	AC000003.1	0	0	0	0	0	0	0	0	0	0	0		0	0	0	0	0	0
ENSG00000264194	AC000003.2	0	0	0	0	0	0	0	0	0	0	0		0	0	0	0	0	0
ENSG00000221069	AC000029.1	0	0	0	0	0	0	0	0	0	0	0		0	0	0	0	0	0
ENSG00000260246	AC000032.2	0.514106	0	0.784893	0	0	0.113316	0	0	0	0	0.118834		0.32475	0.390944	0.0396113	0.0686088	0.037772	0.065423
ENSG00000225929	AC000036.4	0	0	0	0	0	0	0	0	0	0	0		0	0	0	0	0	0
ENSG00000242156	AC000041.8	0	0	0	0	0	0	0	0	0	0	0		0	0	0	0	0	0
ENSG00000225007	AC000067.1	0	0	0	0	0	0	0	0	0	0	0		0	0	0	0	0	0
ENSG00000273212	AC000068.10	0.142381	0	0.124163	0.522645	0.886552	0.752421	0.235878	0.220038	0.132726	0	0.131644		0.197297	0.225936	0.0881233	0.076319	0.62495	0.343556
ENSG00000185065	AC000068.5	0.126897	0.068687	0.092518	0.077808	1.1665	1.48747	1.01982	1.27899	0.136173	0.137047	0.214942		0.0914775	0.0255727	0.162721	0.0452271	1.2246	0.239177
ENSG00000273300	AC000068.9	0	0.129342	0	0.147414	0.874187	0.70693	0.798274	0.496167	0.450049	0	0		0.069189	0.0802325	0.150016	0.259836	0.79313	0.0837471
ENSG00000230485	AC000077.2	0	0	0	0	0	0	0	0	0	0	0		0	0	0	0	0	0
ENSG00000232926	AC000078.5	0	0	0	0	0	0	0	0	0.297108	0.448116	0.148227		0	0	0.297817	0.149946	0	0
ENSG00000230194	AC000081.2	0	0	0.271825	0	0	0	0	0	0	0	0		0.0679562	0.135912	0	0	0	0
ENSG00000235776	AC000089.3	1.00132	0.660431	0.538115	0.551321	0.743645	0.418739	0.537054	0.475707	0.423964	0.723084	0.627281		0.687797	0.216084	0.591443	0.152746	0.566479	0.16444
ENSG00000270393	AC000095.9	0.058162	0	0	0.053458	0.045653	0	0.144906	0.180232	0	0	0		0.027905	0.0322791	0	0	0.0635197	0.0740868
ENSG00000236340	AC000099.1	0	0	0	0	0	0	0	0	0	0	0		0	0	0	0	0	0
ENSG00000236105	AC000110.1	0.20395	0	0	0.098017	0	0	0	0	0	0	0		0.0754917	0.0973086	0	0	0	0
ENSG00000232661	AC000111.3	0	0	0	0	0	0	0	0	0	0	0		0	0	0	0	0	0
ENSG00000237974	AC000111.4	0	0	0	0	0	0	0	0	0	0	0		0	0	0	0	0	0
ENSG00000234001	AC000111.5	0	0	0	0	0	0	0	0	0	0	0		0	0	0	0	0	0
ENSG00000083622	AC000111.6	0	0	0	0	0	0	0	0	0	0	0		0	0	0	0	0	0
ENSG00000243107	AC000120.7	0.837827	0.470108	0.411007	0.417755	0.840625	0.642179	0.620557	0.675512	0.719299	0.676803	1.07301		0.534174	0.204151	0.823037	0.217522	0.70112	0.121297
ENSG00000224138	AC000123.4	0	0.096099	0	0.109404	0	0	0	0	0	0	0		0.0513757	0.0595718	0	0	0	0
ENSG00000226770	AC000124.1	0	0	0	0	0	0	0	0	0	0	0		0	0	0	0	0	0
ENSG00000230820	AC000362.1	0	0	0	0	0	0	0	0	0	0	0		0	0	0	0	0	0
ENSG00000224981	AC000367.1	0	0	0	0	0.040246	0	0.021239	0.039615	0	0	0		0	0	0	0	0.020495	0.0201333
ENSG00000241921	AC000370.2	0	0	0	0	0	0	0	0	0	0	0		0	0	0	0	0	0
ENSG00000227249	AC000374.1	0	0	0	0	0	0	0	0	0	0	0		0	0	0	0	0	0
ENSG00000264908	AC000403.1	0	0	0	0	0	0	0	0	0	0	0		0	0	0	0	0	0
ENSG00000272330	AC002044.4	0	0	0	0	0	0	0	0	0	0	0		0	0	0	0	0	0
ENSG00000213683	AC002056.3	0.103124	0.339057	0.149519	0	0.866967	0.421851	0.277608	0.835615	0.334846	0.378957	0.371724		0.147925	0.141919	0.361842	0.0236576	0.522142	0.307213
ENSG00000254499	AC002056.5	0	0	0	0	0	0	0	0	0	0	0		0	0	0	0	0	0
ENSG00000273216	AC002059.10	0.134442	0	0	0.123405	0.418875	0.236956	0.111399	0	0.250497	0.377776	0.372901		0.0644617	0.0745703	0.333725	0.0721185	0.255743	0.154597
ENSG00000234459	AC002064.4	0	0	0	0	0	0	0	0	0	0	0.30691		0	0	0.102303	0.177195	0	0
ENSG00000225498	AC002064.5	0	0	0.127316	0.066947	0.057103	0.064545	0	0	0	0.067808	0		0.0485658	0.0612556	0.0226027	0.039149	0.0405493	0.0353133
ENSG00000237813	AC002066.1	0.23275	0.125481	0.067779	0.427709	0.060778	0	0.064398	0.120164	0.071845	0.31796	0.479527		0.21343	0.158365	0.289777	0.205297	0.0417253	0.0361805
ENSG00000216076	AC002066.2	0	0	0	0	0	0	0	0	0	0	0		0	0	0	0	0	0
ENSG00000228928	AC002069.5	0	0.025113	0.027061	0.028453	0	0.082591	0.102916	0	0.028493	0.028671	0.028591		0.0201568	0.0135075	0.028585	8.91516e-05	0.0618357	0.054507
ENSG00000235639	AC002069.6	0	0	0	0	0	0	0	0	0	0	0		0	0	0	0	0	0
ENSG00000222647	AC002070.1	0	0	0	0	0	0	0	0	0	0	0		0	0	0	0	0	0
ENSG00000225898	AC002075.3	0	0	0	0	0	0	0	0	0	0	0		0	0	0	0	0	0
ENSG00000237729	AC002075.4	1.00525	0.786414	0.829644	0.434089	0.759762	1.36704	0.392502	0.726247	0.878881	0	0.445833		0.76385	0.239343	0.441571	0.439456	0.839769	0.492172
ENSG00000234695	AC002076.10	0	0.093131	0	0	0.090087	0	0.287151	0	0	0	0		0.0232828	0.0465655	0	0	0.125746	0.146859
ENSG00000224910	AC002115.5	0	0	0	0	0	0	0	0	0	0	0		0	0	0	0	0	0
ENSG00000267626	AC002115.9	0	0	0	0	0	0	0.171572	0	0	0	0		0	0	0	0	0.0571907	0.0990571
ENSG00000267698	AC002116.7	0.173728	0.351009	0.151744	0.398997	1.83557	2.38248	1.65788	1.61414	0.241584	0.161932	0.160586		0.268869	0.124433	0.188034	0.0463805	1.95865	0.377652
ENSG00000248101	AC002116.8	0	0	0	0	0	0	0	0	0	0	0		0	0	0	0	0	0
ENSG00000224505	AC002117.1	2.57266	0.249231	1.32475	1.27413	0.482432	0.586373	0.25606	0.637157	0.764558	1.87851	2.08262		1.35519	0.950944	1.57523	0.709442	0.441622	0.168896
ENSG00000227979	AC002127.2	0	0	0	0	0	0	0	0	0	0	0		0	0	0	0	0	0
ENSG00000233420	AC002127.4	0	0	0	0	0	0	0	0	0	0	0		0	0	0	0	0	0
ENSG00000271366	AC002128.5	0	0	0	0	0.071783	0.081153	0	0.142083	0	0	0		0	0	0	0	0.0509787	0.0443967
ENSG00000259242	AC002306.1	0	0	0	0	0	0	0	0	0	0	0		0	0	0	0	0	0
ENSG00000260494	AC002310.10	0	0	0	0	0	0	0.113774	0	0	0	0		0	0	0	0	0.0379247	0.0656874
ENSG00000235560	AC002310.12	0.684752	0.337607	0.671955	0.427899	2.96972	2.676	2.71707	3.60486	0.741335	0.622968	0.544304		0.530553	0.174679	0.636202	0.09918	2.7876	0.159054
ENSG00000260869	AC002310.13	0	0	0	0	0	0	0	0	0	0	0		0	0	0	0	0	0
ENSG00000261588	AC002310.17	0.415739	0	0.361734	0	0	0	0.343909	0.627385	0	0	0.387664		0.194368	0.225517	0.129221	0.223818	0.114636	0.198556
ENSG00000239791	AC002310.7	0.030961	0	0.161842	0.028471	0.073113	0.082615	0.102933	0.277427	0.048432	0	0.085822		0.0553185	0.0723912	0.0447513	0.0430292	0.0862203	0.0152334
ENSG00000267190	AC002314.4	0	0	0	0	0	0	0	0	0	0	0		0	0	0	0	0	0
ENSG00000236481	AC002331.1	0	0	0	0	1.23194	1.40074	0.790743	0	0	0	0		0	0	0	0	1.14114	0.314972
ENSG00000234469	AC002365.1	0.26115	0.211053	0.152068	0	0.136257	0.077017	0	0.269598	0.080702	0.162282	0.241395		0.156068	0.113194	0.16146	0.0803497	0.0710913	0.0683215
ENSG00000232392	AC002366.3	0	0	0	0	0	0	0	0	0	0	0.037011		0	0	0.012337	0.0213683	0	0
ENSG00000237741	AC002368.4	0	0	0	0	0.293375	0.166222	0.15646	0	0	0	0		0	0	0	0	0.205352	0.076386
ENSG00000227863	AC002383.2	0	0	0	0	0	0	0	0	0	0	0		0	0	0	0	0	0
ENSG00000230941	AC002386.1	0	0	0	0	0	0	0	0	0	0	0		0	0	0	0	0	0
ENSG00000266269	AC002395.1	0	0	0	0	0	0	0	0	0	0	0		0	0	0	0	0	0
ENSG00000267439	AC002398.11	0.079345	0.021466	0.023137	0.182126	0	0	0	0	0	0.185065	0.207741		0.0765185	0.0753686	0.130935	0.113959	0	0
ENSG00000267328	AC002398.12	0.922026	0.135512	0.658966	0.385042	0	0	0.069563	0	0.077678	0.312415	0.077477		0.525386	0.340032	0.155857	0.135584	0.0231877	0.0401622
ENSG00000267049	AC002398.13	0	0.129342	0.140075	0.294827	0	0.141386	0.133046	0	0.150016	0.150886	0.297217		0.141061	0.120666	0.199373	0.0847365	0.0914773	0.0793314
ENSG00000225872	AC002398.5	0	0	0	0	0.373631	0.186049	0.271449	0.063285	0	0	0		0	0	0	0	0.277043	0.093916
ENSG00000188223	AC002398.9	5.71586	7.69053	7.74219	7.49991	3.5738	4.24545	5.83604	4.06126	7.4359	11.9365	11.1375		7.16212	0.96979	10.17	2.40125	4.55177	1.16181
ENSG00000261528	AC002400.1	0	0	0	0	0	0	0	0	0	0	0		0	0	0	0	0	0
ENSG00000236472	AC002401.1	0	0	0	0	0	0	0	0	0	0	0		0	0	0	0	0	0
ENSG00000231153	AC002429.4	0	0	0	0	0	0	0	0	0	0	0		0	0	0	0	0	0
ENSG00000236197	AC002429.5	0	0	0	0	0	0	0	0	0	0	0		0	0	0	0	0	0
ENSG00000269449	AC002451.1	0	0	0	0	0	0	0	0	0	0	0		0	0	0	0	0	0
ENSG00000231170	AC002451.3	0	0	0	0	0	0	0	0	0	0	0		0	0	0	0	0	0
ENSG00000237819	AC002454.1	2.15478	0.562865	1.25744	0.479144	0.811406	1.2692	0.552561	0.80586	1.90171	4.9193	2.5212		1.11356	0.776872	3.11407	1.59376	0.877722	0.362892
ENSG00000223969	AC002456.2	0	1.32614	0.385819	1.03141	1.49109	2.0954	1.46664	4.19968	3.30352	4.61606	3.27387		0.685843	0.602715	3.73115	0.766494	1.68438	0.356171
ENSG00000223646	AC002463.3	0	0	0	0	0	0	0	0	0	0	0		0	0	0	0	0	0
ENSG00000238202	AC002465.2	0	0	0	0	0	0	0	0	0	0	0		0	0	0	0	0	0
ENSG00000241764	AC002467.7	1.56508	3.25383	3.26688	2.09284	2.99305	3.1	2.36269	2.33341	2.32152	2.59316	2.07189		2.54466	0.854059	2.32886	0.260714	2.81858	0.398418
ENSG00000269103	AC002472.1	0	0	0	0	0	0	0	0	0	0	0		0	0	0	0	0	0
ENSG00000226872	AC002472.11	0	0	0	0	0	0	0	0	0.097312	0.097829	0.096845		0	0	0.0973287	0.000492212	0	0
ENSG00000187905	AC002472.13	0.081255	0.018774	0.125322	0	0.021535	0	0.064768	0	0.234979	0.279598	0.218127		0.0563377	0.057633	0.244235	0.0317635	0.0287677	0.0329842
ENSG00000264392	AC002477.1	0	0	0	0	0	0	0	0	0	0	0		0	0	0	0	0	0
ENSG00000238033	AC002480.2	0	0	0	0	0.026514	0.059913	0.055934	0.156478	0	0	0		0	0	0	0	0.0474537	0.0182431
ENSG00000232759	AC002480.3	0.126069	0.073129	0.047274	0.132522	0.539412	0.73777	0.79364	0.614419	0.480217	0.566658	0.232948		0.0947485	0.0413483	0.426608	0.173194	0.690274	0.133603
ENSG00000232949	AC002480.4	0.106403	0	0.092889	0	0.664852	0.563856	0.26473	0.823419	0	0	0		0.049823	0.0577946	0	0	0.497813	0.208076
ENSG00000225541	AC002480.5	0	0.029785	0	0	0.317793	0.261171	0.213628	1.70783	0	0	0.033933		0.00744625	0.0148925	0.011311	0.0195912	0.264197	0.0521484
ENSG00000221281	AC002485.1	0	0	0	0	0	0	0	0	0	0	0		0	0	0	0	0	0
ENSG00000231525	AC002486.2	0	0	0	0	0	0	0	0	0	0	0		0	0	0	0	0	0
ENSG00000223866	AC002486.3	0	0	0	0	0.144758	0	0	0	0	0	0		0	0	0	0	0.0482527	0.0835761
ENSG00000205786	AC002511.1	0	0	0	0	0	0	0	0	0	0	0		0	0	0	0	0	0
ENSG00000233214	AC002511.2	0	0	0	0	0	0	0	0	0	0	0		0	0	0	0	0	0
ENSG00000232680	AC002511.3	0	0	0	0	0	0	0	0	0	0	0		0	0	0	0	0	0
ENSG00000261457	AC002519.6	0	0	0	0	0.135388	0	0	0	0	0	0.103222		0	0	0.0344073	0.0595952	0.0451293	0.0781663
ENSG00000259810	AC002519.8	0.139789	0.037847	0.040773	0.042861	0.085717	0.02767	0.038745	0.120435	0.057107	0.01437	0.086098		0.0653175	0.0496902	0.052525	0.0360829	0.0507107	0.030818
ENSG00000242186	AC002523.1	0	0	0	0	0	0	0	0	0	0	0		0	0	0	0	0	0
ENSG00000230258	AC002539.1	0	0	0	0	0	0	0	0	0	0	0		0	0	0	0	0	0
ENSG00000252100	AC002539.2	0	0	0	0	0	0	0	0	0	0	0		0	0	0	0	0	0
ENSG00000227532	AC002542.2	0	0	0	0	0	0	0	0	0	0	0		0	0	0	0	0	0
ENSG00000235945	AC002543.2	0	0	0	0	0	0	0	0	0	0	0		0	0	0	0	0	0
ENSG00000261312	AC002550.5	0.11038	0.052065	0.277218	0.043824	0.351384	0.13858	0.112245	0.10355	0.031104	0	0.031198		0.120872	0.108359	0.0207673	0.0179851	0.200736	0.131128
ENSG00000261736	AC002551.1	0	0	0	0	0	0	0	0	0	0	0		0	0	0	0	0	0
ENSG00000227782	AC002553.1	0	0	0	0	0	0	0	0	0	0	0		0	0	0	0	0	0
ENSG00000233979	AC002553.4	0	0	0	0	0	0	0	0	0	0	0		0	0	0	0	0	0
ENSG00000221016	AC002558.1	0	0	0	0	0	0	0	0	0	0	0		0	0	0	0	0	0
ENSG00000221259	AC002978.1	0	0	0	0	0	0	0	0	0	0	0		0	0	0	0	0	0
ENSG00000221386	AC002979.1	0	0	0	0	0	0	0	0	0	0	0		0	0	0	0	0	0
ENSG00000252111	AC002981.1	0	0	0	0	0	0	0	0	0	0	0		0	0	0	0	0	0
ENSG00000267005	AC002984.2	0	0	0	0	0	0	0	0	0	0	0		0	0	0	0	0	0
ENSG00000268193	AC002985.3	0.135081	0	0.114726	0.118099	0	0	0	0	0.1249	0.170961	0.107917		0.0919765	0.0619613	0.134593	0.0326205	0	0
ENSG00000252586	AC002992.1	0	0	0	0	0	0	0	0	0	0	0		0	0	0	0	0	0
ENSG00000196861	AC002994.1	0	0	0	0	0.687887	0	0	0	0	0	0		0	0	0	0	0.229296	0.397152
ENSG00000264517	AC003001.1	0	0	0	0	0	0	0	0	0	0	0		0	0	0	0	0	0
ENSG00000268133	AC003002.4	0	0	0	0	0	0	0	0	0	0	0		0	0	0	0	0	0
ENSG00000269533	AC003002.6	0.439911	0	0.675295	0.164308	0.266396	0.117241	0.100399	0.509981	0.561036	0.326264	0.255008		0.319878	0.29847	0.380769	0.160129	0.161345	0.0913654
ENSG00000188477	AC003003.5	0	0	0	0	0.101659	0.180495	0.091922	0.057147	0	0	0		0	0	0	0	0.124692	0.0485714
ENSG00000268266	AC003005.2	0.360626	0.096943	0.104899	0	0.093761	0.394275	0.199301	0	0.335522	0.337301	0.444551		0.140617	0.15423	0.372458	0.0624407	0.229112	0.152459
ENSG00000268107	AC003005.4	0.108163	0	0	0	0	0	0	0	0.109698	0.112243	0		0.0270407	0.0540815	0.0739803	0.0640815	0	0
ENSG00000264453	AC003006.1	0	0	0	0	0	0	0	0	0	0	0		0	0	0	0	0	0
ENSG00000269026	AC003006.7	0	0	0.186381	0	0	0.160757	0	0	0	0	0		0.0465952	0.0931905	0	0	0.0535857	0.0928131
ENSG00000262011	AC003009.1	0	0	0	0	0.124624	0.070436	0.26413	0.492861	0	0	0		0	0	0	0	0.153063	0.0999297
ENSG00000262235	AC003009.2	0	0	0	0	0.157125	0	0	0	0	0	0		0	0	0	0	0.052375	0.0907162
ENSG00000248594	AC003029.1	0	0	0	0	0	0	0	0	0	0	0		0	0	0	0	0	0
ENSG00000264331	AC003035.1	0	0	0	0	0	0	0	0	0	0	0		0	0	0	0	0	0
ENSG00000268413	AC003043.1	0	0	0	0	0	0	0	0	0	0	0		0	0	0	0	0	0
ENSG00000214684	AC003045.1	0	0	0	0	0	0	0	0	0	0	0		0	0	0	0	0	0
ENSG00000227517	AC003051.1	0.489498	2.03748	1.59563	0.5153	0.011014	0	0	0	0	0.08519	0.012905		1.15948	0.779946	0.0326983	0.0459148	0.00367133	0.00635894
ENSG00000237773	AC003075.4	0.507108	0.335813	0.194381	0.408998	0	0	0	0	0.207004	0.142983	0.193174		0.361575	0.131715	0.181054	0.0336875	0	0
ENSG00000203505	AC003079.1	0	0	0	0	0	0	0	0	0	0	0		0	0	0	0	0	0
ENSG00000234358	AC003080.4	0	0	0	0	0.053846	0	0	0	0	0	0		0	0	0	0	0.0179487	0.031088
ENSG00000234826	AC003084.2	0	0	0	0	0	0	0	0	0	0	0		0	0	0	0	0	0
ENSG00000226965	AC003088.1	0	0	0.110741	0	0.09894	0.223847	0	0	0	0	0		0.0276853	0.0553705	0	0	0.107596	0.112174
ENSG00000223561	AC003090.1	0	0	0	0	0	0.021345	0	0.148741	0	0	0		0	0	0	0	0.007115	0.0123235
ENSG00000236453	AC003092.1	3.37072	5.75249	2.54852	3.5079	0	0	0	0	0.729508	0.286455	0.932929		3.79491	1.37209	0.649631	0.330556	0	0
ENSG00000236938	AC003092.2	0	0	0	0	0	0	0	0	0	0	0		0	0	0	0	0	0
ENSG00000228768	AC003101.1	0	0	0	0	0	0	0	0	0	0	0		0	0	0	0	0	0
ENSG00000214921	AC003102.1	0	0	0	0	0	0	0	0	0	0	0		0	0	0	0	0	0
ENSG00000267750	AC003102.3	0.040419	0.019708	0.077822	0.049054	2.25279	2.03922	1.99215	1.12843	0.096509	0.134515	0.149361		0.0467507	0.0240979	0.126795	0.0272586	2.09472	0.138903
ENSG00000236194	AC003104.1	0.059786	0	0	0.129059	0.456612	0.389587	0.367088	0.277894	0.204692	0.111134	0		0.0472113	0.0614138	0.105275	0.102472	0.404429	0.0465709
ENSG00000221278	AC003658.1	0	0	0	0	0	0	0	0	0	0	0		0	0	0	0	0	0
ENSG00000234634	AC003664.1	0	0.105579	0	0	0	0	0	0	0	0	0		0.0263948	0.0527895	0	0	0	0
ENSG00000234494	AC003665.1	1.32298	1.45855	1.48791	1.38434	0.35284	0.069431	0.18507	0	0.388439	0.267717	0.358875		1.41344	0.07441	0.338344	0.0629254	0.202447	0.142501
ENSG00000222133	AC003666.1	0	0	0	0	0	0	0	0	0	0	0		0	0	0	0	0	0
ENSG00000221736	AC003681.1	0	0	0	0	0	0	0	0	0	0	0		0	0	0	0	0	0
ENSG00000268392	AC003682.16	0.1414	0.113893	0.123309	0.129766	0.110065	0	0.11713	0	0.263603	0	0.392214		0.127092	0.0115527	0.218606	0.199941	0.0757317	0.0656806
ENSG00000269097	AC003682.17	0	0	0	0	0.054486	0.061585	0	0.107653	0	0	0		0	0	0	0	0.0386903	0.0336943
ENSG00000268564	AC003956.1	0	0	0	0	0	0	0	0	0.206709	0	0		0	0	0.068903	0.119343	0	0
ENSG00000234859	AC003958.2	0.010941	0	0	0.010065	0	0	0	0	0	0	0		0.0052515	0.00607445	0	0	0	0
ENSG00000108516	AC003958.6	0	0	0	0	0	0	0	0	0	0	0		0	0	0	0	0	0
ENSG00000221418	AC003968.1	0	0	0	0	0	0	0	0	0	0	0		0	0	0	0	0	0
ENSG00000269615	AC003973.1	0	0.061004	0	0	0	0	0	0	0	0	0		0.015251	0.030502	0	0	0	0
ENSG00000269504	AC003973.4	0	0	0	0	0	0	0	0	0	0	0		0	0	0	0	0	0
ENSG00000269199	AC003973.5	0	0	0	0	0	0	0	0	0	0	0		0	0	0	0	0	0
ENSG00000271095	AC003973.6	0	0	0	0	0	0	0	0	0	0	0		0	0	0	0	0	0
ENSG00000235139	AC003984.1	0	0	0	0	0	0	0	0.016045	0	0	0		0	0	0	0	0	0
ENSG00000233824	AC003985.1	0	0	0	0	0	0	0	0	0	0	0		0	0	0	0	0	0
ENSG00000229533	AC003986.5	0.060181	0	0.078961	0	0.023687	0	0.02501	0	0	0	0		0.0347855	0.040892	0	0	0.0162323	0.0140732
ENSG00000232821	AC003986.6	0.079396	0	0.023152	0.024339	0	0	0	0	0	0	0		0.0317217	0.0336999	0	0	0	0
ENSG00000236536	AC003986.7	0.314534	0.12717	0.206086	0.072249	0	0	0	0	0.145653	0.146459	0.290717		0.18001	0.105168	0.194276	0.083521	0	0
ENSG00000234223	AC003988.1	0	0	0	0	0	0	0	0	0	0	0		0	0	0	0	0	0
ENSG00000243621	AC003989.3	0	0	0	0	0	0	0	0	0	0	0		0	0	0	0	0	0
ENSG00000227948	AC003989.4	0	0	0	0	0	0	0	0	0.096808	0	0		0	0	0.0322693	0.0558921	0	0
ENSG00000228113	AC003991.3	0	0.060446	0	0.130727	0	0	0	0	0.062461	0.062816	0		0.0477933	0.0621999	0.041759	0.0361648	0	0
ENSG00000264952	AC004000.1	0	0	0	0	0	0	0	0	0	0	0		0	0	0	0	0	0
ENSG00000270317	AC004004.2	0	0	0	0	0	0	0	0	0	0	0		0	0	0	0	0	0
ENSG00000228711	AC004006.2	0	0	0	0	0	0	0	0	0	0	0		0	0	0	0	0	0
ENSG00000224322	AC004009.3	0	0	0	0	0	0	0	0	0	0	0		0	0	0	0	0	0
ENSG00000233942	AC004012.1	0	0	0	0	0	0.199852	0.093862	0	0	0	0		0	0	0	0	0.0979047	0.0999873
ENSG00000229603	AC004014.3	0	0	0	0	0	0	0	0	0	0	0		0	0	0	0	0	0
ENSG00000227968	AC004014.4	0	0.040001	0	0	0.038801	0	0	0	0.045558	0	0		0.0100003	0.0200005	0.015186	0.0263029	0.0129337	0.0224018
ENSG00000238976	AC004016.1	0	0	0	0	0	0	0	0	0	0	0		0	0	0	0	0	0
ENSG00000234999	AC004016.2	0	0	0	0	0	0	0	0	0	0	0.131644		0	0	0.0438813	0.0760047	0	0
ENSG00000268948	AC004017.1	1.22677	1.32158	2.1349	1.12354	1.26407	2.16071	1.3529	2.4702	0.38644	1.95636	2.28697		1.4517	0.462591	1.54325	1.01538	1.59256	0.494034
ENSG00000229492	AC004019.10	0	0	0.037149	0	0.033414	0.113233	0.035297	0.065846	0	0	0		0.00928725	0.0185745	0	0	0.060648	0.0455497
ENSG00000236754	AC004019.13	0	0.019842	0	0	0.019254	0.108775	0.04064	0.037901	0	0	0		0.0049605	0.009921	0	0	0.056223	0.0467507
ENSG00000272675	AC004019.18	0	0	0	0	2.45653	0	3.97818	0	0	0	0		0	0	0	0	2.14491	2.00732
ENSG00000237160	AC004022.7	0	0	0	0	0	0	0	0	0	0	0		0	0	0	0	0	0
ENSG00000228751	AC004022.8	0	0	0	0	0	0	0	0	0	0	0		0	0	0	0	0	0
ENSG00000223442	AC004041.2	0	0.150782	0.489792	0	0	0.164749	0	0	0	0.144063	0		0.160143	0.230974	0.048021	0.0831748	0.0549163	0.0951179
ENSG00000246774	AC004051.2	0	0.018581	0	0	0.018031	0.020374	0.057084	0.106469	0.042114	0.063575	0		0.00464525	0.0092905	0.0352297	0.0323418	0.0318297	0.0219022
ENSG00000215999	AC004052.1	0	0	0	0	0	0	0	0	0	0	0		0	0	0	0	0	0
ENSG00000245384	AC004053.1	0	0	0.012735	0	0	0	0.036305	0	0	0	0		0.00318375	0.0063675	0	0	0.0121017	0.0209607
ENSG00000248984	AC004054.1	0	0	0	0	0	0	0	0	0	0	0		0	0	0	0	0	0
ENSG00000196656	AC004057.1	137.489	100.129	136.347	134.956	190.081	146.667	183.518	124.74	102.828	133.109	131.526		127.23	18.0975	122.488	17.0441	173.422	23.4019
ENSG00000251312	AC004062.2	0	0	0	0	0	0	0	0	0	0	0		0	0	0	0	0	0
ENSG00000250670	AC004063.1	0	0	0	0	0	0	0	0	0	0	0		0	0	0	0	0	0
ENSG00000216425	AC004066.2	0	0	0	0	0.051052	0	0	0	0	0	0		0	0	0	0	0.0170173	0.0294749
ENSG00000250522	AC004066.3	0	0	0	0	0	0	0	0	0	0	0		0	0	0	0	0	0
ENSG00000273447	AC004067.5	0.077436	0.313108	0.202951	0.071149	0.121327	0.068572	0.449929	0.239871	0.143415	0.288418	0.214713		0.166161	0.115248	0.215515	0.0725048	0.213276	0.206638
ENSG00000251473	AC004069.1	0	0	0	0	0	0	0	0	0	0	0		0	0	0	0	0	0
ENSG00000251259	AC004069.2	0.23811	0.185863	0.302443	0.213936	0.104147	0.231949	0.417047	0.54477	0.537503	0.22765	0.344143		0.235088	0.0497203	0.369765	0.156508	0.251048	0.157322
ENSG00000231110	AC004070.1	0	0	0	0	0	0	0	0	0	0	0		0	0	0	0	0	0
ENSG00000230311	AC004074.3	0.718297	1.18343	0.309814	1.43054	0.277138	0.619408	0.717927	0.803924	0.339957	1.02585	0.329009		0.91052	0.497561	0.56494	0.3992	0.538158	0.231355
ENSG00000237014	AC004074.4	0	0	0	0	0	0	0	0	0	0	0		0	0	0	0	0	0
ENSG00000268533	AC004076.7	0.822101	0	0	0	0	0	0	0	0	1.20796	0		0.205525	0.411051	0.402654	0.697417	0	0
ENSG00000268163	AC004076.9	0.579633	0	0.909472	0.225897	0.439796	0.393974	0.194002	1.18769	0.344658	0	0.272492		0.42875	0.399514	0.205717	0.181773	0.342591	0.130705
ENSG00000266055	AC004079.1	0	0	0	0	0	0	0	0	0	0	0		0	0	0	0	0	0
ENSG00000226851	AC004112.4	0.105301	0	0	0	0	0	0	0	0	0	0		0.0263253	0.0526505	0	0	0	0
ENSG00000232922	AC004112.5	0	0	0	0	0	0	0	0	0	0	0		0	0	0	0	0	0
ENSG00000236232	AC004112.7	0	0	0	0	0	0	0	0	0	0	0		0	0	0	0	0	0
ENSG00000260264	AC004125.3	0	0	0	0	0	0	0	0	0	0	0		0	0	0	0	0	0
ENSG00000234406	AC004129.7	0	0	0	0	0	0	0	0	0	0	0		0	0	0	0	0	0
ENSG00000213798	AC004129.9	0	0	0	0.060172	0.051604	0	0.054357	0	0.060535	0	0		0.015043	0.030086	0.0201783	0.0349499	0.0353203	0.0306193
ENSG00000267666	AC004156.3	0.023814	0	0.041667	0.065704	0.093792	0.021195	0.019797	0	0	0.044101	0.022002		0.0327962	0.0277962	0.0220343	0.0220505	0.044928	0.0423232
ENSG00000261008	AC004158.2	0.731087	0.659558	0.123305	1.23785	3.19073	3.38505	3.64824	1.9044	0.807874	0.279532	0.604384		0.687949	0.456026	0.56393	0.266484	3.40801	0.229614
ENSG00000260664	AC004158.3	0.013322	0	0	0	0.010506	0.023739	0	0	0	0	0		0.0033305	0.006661	0	0	0.011415	0.0118956
ENSG00000230853	AC004159.1	0	0	0	0	0	0	0	0	0	0	0		0	0	0	0	0	0
ENSG00000230435	AC004160.4	0	0	0	0	0	0	0	0	0.194624	0	0		0	0	0.0648747	0.112366	0	0
ENSG00000184616	AC004166.6	0	0	0	0	0	0	0	0.033356	0.031819	0	0		0	0	0.0106063	0.0183707	0	0
ENSG00000267778	AC004221.2	0.060769	0.098405	0.106226	0.055852	0.286125	0.161691	0.100928	0.188305	0.05616	0.169459	0.112318		0.080313	0.0256847	0.112646	0.0566502	0.182915	0.0944051
ENSG00000234477	AC004231.2	0.063522	0.051421	0.166547	0	0	0	0.052747	0	0.234897	0.236247	0.058705		0.0703725	0.0697804	0.176616	0.102116	0.0175823	0.0304535
ENSG00000230612	AC004237.1	0	0	0	0	0	0	0	0	0	0	0		0	0	0	0	0	0
ENSG00000269635	AC004257.1	0	0	0	0	0	0	0	0	0	0	0		0	0	0	0	0	0
ENSG00000270143	AC004257.3	5.54406	3.42957	3.37442	3.90607	6.8328	6.93383	8.3347	9.76962	5.88275	5.55232	4.41071		4.06353	1.01547	5.28193	0.772372	7.36711	0.839478
ENSG00000005189	AC004381.6	7.05586	6.65779	2.61035	6.49773	5.51466	6.21124	4.79398	5.8819	2.04497	2.55675	3.80964		5.70543	2.07669	2.80379	0.907902	5.50662	0.708663
ENSG00000260510	AC004381.7	0	0	0	0	0	0	0	0.695637	0	0	0		0	0	0	0	0	0
ENSG00000226107	AC004383.3	1.32051	0	0.861858	0.604586	1.02051	0.580318	0	0.502536	0.622292	0	0.30691		0.696739	0.550847	0.309734	0.311156	0.533611	0.511858
ENSG00000226515	AC004386.3	0	0	0	0	0	0	0	0	0	0	0		0	0	0	0	0	0
ENSG00000213269	AC004386.4	0.138748	0.33681	0.303107	0.064602	0.162196	0.314074	0.118638	0	0.173315	0.299814	0		0.210817	0.130339	0.15771	0.150515	0.198303	0.102599
ENSG00000273309	AC004410.3	0.187477	0	0.326528	0	0.436188	0.164749	0	0	0.175316	0	0		0.128501	0.158869	0.0584387	0.101219	0.200312	0.220258
ENSG00000269131	AC004447.2	0.7074	0.397713	0.412633	0.300304	0.385998	0.290751	0.165893	0.703187	0.183455	0.134285	0.050274		0.454512	0.175796	0.122671	0.0673458	0.280881	0.110384
ENSG00000227078	AC004448.2	0	0	0	0	0	0	0	0.364426	0.219105	0.110135	0.108892		0	0	0.146044	0.0632757	0	0
ENSG00000235979	AC004448.5	0	0	0	0	0.132584	0	0	0	0	0	0		0	0	0	0	0.0441947	0.0765474
ENSG00000261204	AC004449.6	0	0	0	0	0.366213	0.414563	0.260064	0	0	0.147398	0.145219		0	0	0.097539	0.0844783	0.346947	0.0790309
ENSG00000146677	AC004453.8	5.02569	6.31072	6.60283	5.24596	2.90852	5.1012	4.60282	3.55754	5.08562	5.12712	4.9178		5.7963	0.777138	5.04352	0.110831	4.20418	1.14941
ENSG00000238385	AC004458.1	0	0	0	0	0	0	0	0	0	0	0		0	0	0	0	0	0
ENSG00000221379	AC004460.1	0	0	0	0	0	0	0	0	0	0	0		0	0	0	0	0	0
ENSG00000237347	AC004461.4	0	0	0	0	0	0	0	0	0	0.166583	0		0	0	0.0555277	0.0961767	0	0
ENSG00000260924	AC004463.6	0.480148	0.649244	0.75595	0.647569	1.9399	1.50881	2.39436	2.82858	0.766512	0.97895	0.857713		0.633228	0.113954	0.867725	0.106572	1.94769	0.442829
ENSG00000268069	AC004466.1	0.224126	0.25434	0.156781	0.329679	0.493274	0.278718	0.148966	1.25052	0.413482	0.166389	0.207104		0.241231	0.0716921	0.262325	0.132479	0.306986	0.173886
ENSG00000272682	AC004471.10	0.03036	0	0	0	0.023899	0.05401	0.025234	0.047068	0	0	0		0.00759	0.01518	0	0	0.034381	0.0170123
ENSG00000223461	AC004471.9	0	0	0	0	0	0	0	0	0	0	0		0	0	0	0	0	0
ENSG00000228944	AC004485.3	0	0	0	0	0.810781	0.407552	0.478585	0	0	0	0		0	0	0	0	0.565639	0.215249
ENSG00000267122	AC004490.1	0	0	0.027754	0	0.037509	0.042379	0	0.024594	0	0.014673	0.014652		0.0069385	0.013877	0.009775	0.0084654	0.0266293	0.0231899
ENSG00000221356	AC004492.1	0	0	0	0	0	0	0	0	0	0	0		0	0	0	0	0	0
ENSG00000267308	AC004510.3	0	0	0	0	0	0.134141	0	0	0	0	0		0	0	0	0	0.0447137	0.0774463
ENSG00000266430	AC004520.1	0	0	0	0	0	0	0	0	0	0	0		0	0	0	0	0	0
ENSG00000269169	AC004528.1	0	0	0	0	0	0	0	0	0	0	0		0	0	0	0	0	0
ENSG00000266990	AC004528.4	0	0	0	0	0	0	0	0	0	0	0		0	0	0	0	0	0
ENSG00000236414	AC004535.2	0	0	0	0	0	0	0	0	0	0	0		0	0	0	0	0	0
ENSG00000230333	AC004538.3	0.301066	0.034686	0.433294	0.606912	0	0	0.083666	0.033122	0.111404	0.585075	0.039471		0.34399	0.241257	0.245317	0.296429	0.0278887	0.0483046
ENSG00000225792	AC004540.4	0	0.075319	0	0	0.802166	0.247335	0.618846	1.20469	0	0	0		0.0188297	0.0376595	0	0	0.556116	0.282685
ENSG00000214870	AC004540.5	0.026856	0.010908	0.107296	0.116175	1.52859	2.10522	1.53863	1.22178	0	0.118432	0		0.0653087	0.0541244	0.0394773	0.0683767	1.72415	0.330059
ENSG00000221576	AC004543.1	0	0	0	0	0	0	0	0	0	0	0		0	0	0	0	0	0
ENSG00000237921	AC004543.2	0	0	0	0	0.480445	0.181589	0.170939	1.59046	0	0	0		0	0	0	0	0.277658	0.1757
ENSG00000229893	AC004549.6	0	0	0	0.054628	0	0.105443	0.049359	0.18418	0	0.11048	0		0.013657	0.027314	0.0368267	0.0637857	0.0516007	0.0527572
ENSG00000264746	AC004552.1	0	0	0	0	0	0	0	0	0	0	0		0	0	0	0	0	0
ENSG00000237560	AC004562.1	0	0	0.144946	0	0	0	0	0	0	0	0		0.0362365	0.072473	0	0	0	0
ENSG00000235669	AC004593.3	0	0	0	0	0	0	0.054183	0	0	0	0		0	0	0	0	0.018061	0.0312826
ENSG00000266862	AC004595.1	0	0	0	0	0	0	0	0	0	0	0		0	0	0	0	0	0
ENSG00000225877	AC004603.4	0	0	0	0	0	0	0	0	0	0	0		0	0	0	0	0	0
ENSG00000267755	AC004623.2	0.427938	0.172106	0.558953	0.196041	0.331414	0	0	0	0.200443	0	0.198052		0.338759	0.186708	0.132832	0.115042	0.110471	0.191342
ENSG00000267304	AC004637.1	0	0	0	0	0	0	0	0	0	0	0		0	0	0	0	0	0
ENSG00000264224	AC004655.1	0	0	0	0	0	0	0	0	0	0	0		0	0	0	0	0	0
ENSG00000265506	AC004656.1	0	0	0	0	0	0	0	0	0	0	0		0	0	0	0	0	0
ENSG00000221786	AC004673.1	0	0	0	0	0	0	0	0	0	0	0		0	0	0	0	0	0
ENSG00000229263	AC004691.5	0	0	0	0	0	0	0	0	0	0	0		0	0	0	0	0	0
ENSG00000228680	AC004692.4	0	0	0	0	0	0	0	0	0	0	0		0	0	0	0	0	0
ENSG00000213717	AC004692.5	0.325176	0	0	0	0	0	0.403808	0	0	0	0		0.081294	0.162588	0	0	0.134603	0.233139
ENSG00000223201	AC004699.1	0	0	0	0	0	0	0	0	0	0	0		0	0	0	0	0	0
ENSG00000263494	AC004702.2	0	0	0	0	0	0	0	0	0	0	0		0	0	0	0	0	0
ENSG00000256806	AC004706.1	1.34133	0.642449	0.976903	0.920124	1.91619	1.67868	1.63284	1.55054	0.6522	0	1.3336		0.970203	0.287353	0.661934	0.666854	1.74257	0.152097
ENSG00000226522	AC004744.3	0	0	0	0	0	0	0	0	0	0	0		0	0	0	0	0	0
ENSG00000221192	AC004745.1	0	0	0	0	0	0	0	0	0	0	0		0	0	0	0	0	0
ENSG00000263954	AC004769.1	0	0	0	0	0	0	0	0	0	0	0		0	0	0	0	0	0
ENSG00000203562	AC004771.1	0.082294	0	0	0	0	0	0	0	0	0	0		0.0205735	0.041147	0	0	0	0
ENSG00000272203	AC004775.5	0.070334	0.056908	0.061459	0	0	0.062326	0	0.108955	0.130154	0	0		0.0471753	0.0319405	0.0433847	0.0751444	0.0207753	0.0359839
ENSG00000267453	AC004791.2	0	0	0	0	0.46695	0	0.332178	0	0	0	0		0	0	0	0	0.266376	0.240329
ENSG00000229944	AC004797.1	28.8906	34.0984	19.7667	27.2118	38.183	41.3175	37.8833	36.9413	29.9479	31.222	27.1762		27.4919	5.92618	29.4487	2.06859	39.1279	1.90216
ENSG00000263913	AC004812.1	0	0	0	0	0	0	0	0	0	0	0		0	0	0	0	0	0
ENSG00000267901	AC004817.1	0.157631	0	0	0	0	0	0	0	0	0	0		0.0394077	0.0788155	0	0	0	0
ENSG00000266727	AC004824.1	0	0	0	0	0	0	0	0	0	0	0		0	0	0	0	0	0
ENSG00000269468	AC004824.2	0	0	0	0	0	0	0	0	0	0	0		0	0	0	0	0	0
ENSG00000203606	AC004832.1	0	0	0.067779	0	0.121557	0	0.193194	0.360493	0.071845	0.144486	0.071708		0.0169448	0.0338895	0.096013	0.0419789	0.104917	0.097666
ENSG00000106540	AC004837.3	0	0	0	0	0	0	0	0	0	0	0		0	0	0	0	0	0
ENSG00000231951	AC004837.4	0	0	0.181985	0	0	0	0	0	0	0	0		0.0454963	0.0909925	0	0	0	0
ENSG00000228554	AC004837.5	0	0.118296	0	0	0.057307	0.129551	0.121399	0	0	0	0		0.029574	0.059148	0	0	0.102752	0.0395673
ENSG00000230914	AC004840.8	0.093883	0	0	0	0.073424	0.083011	0	0	0	0	0		0.0234707	0.0469415	0	0	0.052145	0.0454126
ENSG00000175873	AC004840.9	0.236333	0.418646	0.263157	0.355686	1.79436	1.68315	0.96454	1.3659	0.968365	0.795573	0.893254		0.318456	0.0841155	0.885731	0.0866413	1.48069	0.450441
ENSG00000252378	AC004851.1	0	0	0	0	0	0	0	0	0	0	0		0	0	0	0	0	0
ENSG00000234183	AC004854.4	0	0	0.769962	0	0	0	0	1.59427	0	0	0		0.192491	0.384981	0	0	0	0
ENSG00000230160	AC004854.5	0	0	0	0	0	0	0	0	0	0	0		0	0	0	0	0	0
ENSG00000232667	AC004862.6	0	0	0	0	0	0	0	0	0	0	0		0	0	0	0	0	0
ENSG00000223514	AC004866.1	0	0	0	0	0	0	0	0	0	0	0		0	0	0	0	0	0
ENSG00000224134	AC004866.3	0	0	0	0	0	0	0	0	0	0	0		0	0	0	0	0	0
ENSG00000230680	AC004869.2	0	0	0	0	0	0	0	0	0	0	0		0	0	0	0	0	0
ENSG00000240355	AC004869.3	0	0	0	0	0	0	0	0	0	0	0		0	0	0	0	0	0
ENSG00000229192	AC004870.3	0	0	0	0	0	0	0	0	0	0	0		0	0	0	0	0	0
ENSG00000223829	AC004870.4	0	0.061918	0	0	0	0	0	0	0	0	0		0.0154795	0.030959	0	0	0	0
ENSG00000214754	AC004870.5	0.057503	0.046569	0	0.052854	0	0	0	0	0	0	0		0.0392315	0.0265353	0	0	0	0
ENSG00000221690	AC004875.1	0	0	0	0	0	0	0	0	0	0	0		0	0	0	0	0	0
ENSG00000224804	AC004878.2	0	0	0	0	0	0	0	0	0	0	0		0	0	0	0	0	0
ENSG00000198632	AC004878.3	0.256223	0	0.07945	0.379371	0.068092	0	0.06928	0	0.09091	0.151965	0		0.178761	0.171331	0.0809583	0.0764697	0.0457907	0.0396603
ENSG00000205508	AC004878.5	0	0	0	0	0	0	0	0	0	0	0		0	0	0	0	0	0
ENSG00000205506	AC004878.6	0	0	0	0	0	0	0	0	0	0	0		0	0	0	0	0	0
ENSG00000249595	AC004878.7	0	0	0.254414	0	0.452054	0	0.241657	0	0	0	0.271355		0.0636035	0.127207	0.0904517	0.156667	0.231237	0.226207
ENSG00000254977	AC004878.8	0	0	0	0	0	0	0	0	0	0	0		0	0	0	0	0	0
ENSG00000256178	AC004889.1	0	1.29774	0.204279	0	3.59445	3.1697	3.42298	0	0.31812	0.2768	0.610513		0.375506	0.622321	0.401811	0.181918	3.39571	0.213684
ENSG00000238109	AC004893.10	0	0	0	0	0	0	0	0	0.061491	0	0		0	0	0.020497	0.0355018	0	0
ENSG00000242687	AC004893.11	0.786146	0.562054	0.84509	0.495874	3.22264	2.86952	2.41467	4.07778	1.82243	2.00346	1.6899		0.672291	0.169408	1.8386	0.157403	2.83561	0.405051
ENSG00000264605	AC004895.1	0	0	0	0	0	0	0	0	0	0	0		0	0	0	0	0	0
ENSG00000231704	AC004895.4	0	0	0	0	0	0.102752	0	0	0	0	0		0	0	0	0	0.0342507	0.0593239
ENSG00000267970	AC004899.1	0	0	0	0	0	0	0	0	0	0	0		0	0	0	0	0	0
ENSG00000225705	AC004899.3	0	0	0	0	0	0	0.022352	0	0.024651	0	0		0	0	0.008217	0.0142323	0.00745067	0.0129049
ENSG00000232072	AC004901.1	0	0	0	0	0	0	0	0	0	0	0		0	0	0	0	0	0
ENSG00000237286	AC004906.3	0	0	0	0	0.040219	0.045452	0.042531	0.079344	0	0	0		0	0	0	0	0.042734	0.0026224
ENSG00000226592	AC004911.2	0	0	0	0	0	0	0	0	0	0	0		0	0	0	0	0	0
ENSG00000177820	AC004917.1	0	0	0	0	0	0	0	0	0	0	0		0	0	0	0	0	0
ENSG00000228085	AC004920.2	0	0	0	0	0	0	0	0	0	0	0		0	0	0	0	0	0
ENSG00000236046	AC004920.3	0	0	0	0	0	0	0	0	0	0	0		0	0	0	0	0	0
ENSG00000221553	AC004924.1	0	0	0	0	0	0	0	0	0	0	0		0	0	0	0	0	0
ENSG00000225443	AC004938.5	0.290484	0	0	0	0	0	0	0	0	0	0		0.072621	0.145242	0	0	0	0
ENSG00000228151	AC004941.3	0	0	0	0	0	0	0	0	0	0	0		0	0	0	0	0	0
ENSG00000231397	AC004941.5	0	0	0	0	0	0	0	0	0	0	0.518447		0	0	0.172816	0.299326	0	0
ENSG00000265573	AC004943.1	0	0	0	0	0	0	0	0	0	0	0		0	0	0	0	0	0
ENSG00000222024	AC004945.1	0	0	0	0	0	0	0	0	0	0	0		0	0	0	0	0	0
ENSG00000233760	AC004947.2	0	0	0	0	0	0	0	0	0	0	0		0	0	0	0	0	0
ENSG00000239556	AC004951.5	0.099302	0.147038	0.083354	0.251892	0.264927	0.185611	0.378871	0.461699	0.259045	0.274063	0.570738		0.145396	0.075978	0.367949	0.175781	0.27647	0.0971457
ENSG00000228434	AC004951.6	1.68274	1.03424	1.07255	0.972775	1.72313	1.21954	1.25899	1.41638	1.68103	1.8253	2.5764		1.19057	0.330672	2.02758	0.480738	1.40055	0.280058
ENSG00000243554	AC004967.7	2.54405	3.39159	1.66425	1.76144	0.49615	0.450803	0.777461	0	2.25934	2.05761	0.905332		2.34033	0.803915	1.74076	0.730498	0.574805	0.176964
ENSG00000223029	AC004969.1	0	0	0	0	0	0	0	0	0	0	0		0	0	0	0	0	0
ENSG00000221249	AC004980.1	0	0	0	0	0	0	0	0	0	0	0		0	0	0	0	0	0
ENSG00000214243	AC004980.10	0	0	0	0	0	0.114223	0.106601	0.20421	0	0.120948	0		0	0	0.040316	0.0698294	0.073608	0.0638602
ENSG00000185040	AC004980.11	0	0.024205	0	0	0	0	0.047756	0	0	0	0		0.00605125	0.0121025	0	0	0.0159187	0.0275719
ENSG00000205485	AC004980.7	3.62308	5.10695	3.84222	4.89244	1.78363	1.76326	2.26334	2.04549	3.18319	3.48801	3.11859		4.36617	0.742163	3.26326	0.197301	1.93674	0.283027
ENSG00000250778	AC004980.8	0	0	0	0	0	0	0	0	0	0	0		0	0	0	0	0	0
ENSG00000230305	AC004980.9	1.05722	1.02479	0.202788	0.421609	0.844352	0.39325	0	0	0.676758	0.861699	0.211022		0.6766	0.430357	0.58316	0.335284	0.412534	0.422506
ENSG00000241057	AC004985.12	0.041997	0.037142	0	0.092301	0.223498	0	0.287341	0	0.091835	0.100471	0.043225		0.04286	0.0379246	0.0785103	0.0308616	0.17028	0.150882
ENSG00000231198	AC004987.10	0	0	0	0	0	0	0	0	0	0	0		0	0	0	0	0	0
ENSG00000233225	AC004987.9	0.366361	0.787253	0.636654	0.893911	3.32593	3.6698	3.20677	4.30315	0.975627	1.06129	1.18795		0.671045	0.228902	1.07496	0.106821	3.40083	0.240431
ENSG00000203446	AC004988.1	0.050941	0.082694	0.155971	0.093697	0	0	0	0	0.234397	0.212297	0.141197		0.0958258	0.044004	0.195964	0.0486995	0	0
ENSG00000255927	AC005000.1	0	0	0	0	1.41794	0.977979	0.840116	0	0	0	0		0	0	0	0	1.07868	0.301788
ENSG00000264759	AC005000.2	0	0	0	0	0	0	0	0	0	0	0		0	0	0	0	0	0
ENSG00000213888	AC005003.1	0.326006	0.610657	0.219381	0.322882	2.60717	2.34332	2.14718	1.12759	1.15385	1.0457	1.39019		0.369731	0.168084	1.19658	0.176175	2.36589	0.230823
ENSG00000230370	AC005007.3	0	0	0	0.246005	0	0	0.111036	0	0	0.125507	0		0.0615013	0.123003	0.0418357	0.0724615	0.037012	0.0641067
ENSG00000237896	AC005008.2	0	0	0	0	0	0	0	0	0	0	0		0	0	0	0	0	0
ENSG00000226671	AC005008.3	0	0	0	0	0	0	0	0	0	0	0		0	0	0	0	0	0
ENSG00000231255	AC005009.1	0	0	0	0	0	0.337369	0.633994	0	0	0	0		0	0	0	0	0.323788	0.317215
ENSG00000233073	AC005009.2	0	0.128405	0	0	0.31523	0.0703	0.13363	0.124675	0	0	0		0.0321012	0.0642025	0	0	0.173053	0.127135
ENSG00000255690	AC005013.1	0	0	0	0	0.230617	1.03301	1.23428	0	8.35247	12.2884	7.98662		0	0	9.54249	2.38503	0.832635	0.530986
ENSG00000228421	AC005013.5	0	0	0	0	0.153882	0	0.081648	0.304744	0.182729	0.275563	0.090986		0	0	0.183093	0.092289	0.07851	0.076989
ENSG00000224280	AC005014.5	0	0.02358	0.012703	0	0.045838	0.051747	0	0.022519	0.040075	0.026852	0.093939		0.00907075	0.0113764	0.053622	0.035536	0.0325283	0.0283249
ENSG00000174495	AC005017.2	0	0.108335	0.112481	0.246809	0.100482	0	0	0.207856	0.125248	0.377776	0		0.116906	0.101053	0.167675	0.192428	0.033494	0.0580133
ENSG00000213875	AC005019.2	0	0	0.137942	0	0	0	0	0	0	0	0		0.0344855	0.068971	0	0	0	0
ENSG00000224330	AC005019.3	0	0	0	0	0	0	0	0	0	0.205029	0		0	0	0.068343	0.118374	0	0
ENSG00000265324	AC005020.1	0	0	0	0	0	0	0	0	0	0	0		0	0	0	0	0	0
ENSG00000224017	AC005022.1	0.350136	0.126191	0.578384	0.14308	0.061196	0	0	0	0.143442	0.1804	0.035948		0.299448	0.212009	0.11993	0.0750414	0.0203987	0.0353315
ENSG00000236310	AC005027.3	0	0	0	0	0	0	0	0	0	0	0		0	0	0	0	0	0
ENSG00000232458	AC005029.1	0	0	0.011518	0	0	0	0	0	0	0	0		0.0028795	0.005759	0	0	0	0
ENSG00000233872	AC005033.6	0	0	0	0	0	0	0	0	0	0	0		0	0	0	0	0	0
ENSG00000230477	AC005034.2	0	0	0	0	0	0	0	0	0	0	0		0	0	0	0	0	0
ENSG00000226247	AC005034.3	0	0	0	0	0.185841	0	0	0	0	0	0		0	0	0	0	0.061947	0.107295
ENSG00000224346	AC005037.1	0	0	0	0	0	0.034511	0	0	0	0	0		0	0	0	0	0.0115037	0.0199249
ENSG00000221530	AC005037.2	0	0	0	0	0	0	0	0	0	0	0		0	0	0	0	0	0
ENSG00000183308	AC005037.3	0.063029	0.105579	0.169362	0.240515	0.102072	0.227254	0.052339	0	0.366014	0.058601	0.242234		0.144621	0.0774367	0.222283	0.154675	0.127222	0.0901288
ENSG00000226658	AC005037.4	0	0	0	0	0	0.109895	0	0	0	0	0		0	0	0	0	0.0366317	0.0634479
ENSG00000235318	AC005037.6	0	0	0	0	0	0	0	0	0	0	0		0	0	0	0	0	0
ENSG00000226905	AC005040.3	0	0	0	0	0	0	0	0	0	0	0		0	0	0	0	0	0
ENSG00000234521	AC005041.11	0	0	0	0	0	0	0	0	0	0	0		0	0	0	0	0	0
ENSG00000258821	AC005041.17	0.341239	0.274535	0.594676	0.469354	0	0	0	0	0	0.160349	0		0.419951	0.141787	0.0534497	0.0925775	0	0
ENSG00000227331	AC005042.2	0.065045	0.052649	0	0.119557	0.255112	0.346008	0.270049	0.100773	0	0	0		0.0593127	0.0490735	0	0	0.29039	0.0487425
ENSG00000231675	AC005042.3	0	0	0	0	0	0	0	0	0	0	0		0	0	0	0	0	0
ENSG00000204380	AC005042.4	0	0	0	0	0.057311	0.018614	0	0	0	0.009657	0		0	0	0.003219	0.00557547	0.0253083	0.0292361
ENSG00000228586	AC005042.5	0	0	0	0	0	0	0	0	0	0	0		0	0	0	0	0	0
ENSG00000216085	AC005048.1	0	0	0	0	0	0	0	0	0	0	0		0	0	0	0	0	0
ENSG00000243004	AC005062.2	9.03089	3.98564	5.81286	5.70245	58.5137	63.4489	59.7395	103.132	1.97401	0.731864	1.59452		6.13296	2.1053	1.43347	0.636543	60.5674	2.56966
ENSG00000222482	AC005071.1	0	0	0	0	0	0	0	0	0	0	0		0	0	0	0	0	0
ENSG00000224046	AC005076.5	0.821981	1.00567	1.71888	0.727345	2.54434	2.60843	3.04064	3.25287	0.253237	0.318342	0.379518		1.06847	0.44874	0.317032	0.0631507	2.73114	0.269946
ENSG00000227038	AC005077.12	0	0	0.015992	0	0.685452	0.372394	0.167161	0.141712	0	0	0		0.003998	0.007996	0	0	0.408336	0.261008
ENSG00000230882	AC005077.14	0	0	0	0.033786	0.260694	0.109088	0.193441	0.246837	0.022498	0.011323	0		0.0084465	0.016893	0.0112737	0.0112491	0.187741	0.0759636
ENSG00000228829	AC005077.5	0	0	0	0	0	0	0	0	0	0	0		0	0	0	0	0	0
ENSG00000224273	AC005077.7	0	0	0	0	0.140487	0.319901	0.074655	0.418271	0	0	0		0	0	0	0	0.178348	0.126931
ENSG00000213549	AC005077.8	0	0	0	0	0	0	0.166089	0.309199	0	0	0		0	0	0	0	0.055363	0.0958915
ENSG00000241778	AC005077.9	0	0	0	0	0	0	0	0	0	0	0		0	0	0	0	0	0
ENSG00000214871	AC005082.1	0	0	0	0	0	0	0	0	0	0	0		0	0	0	0	0	0
ENSG00000226816	AC005082.12	0.087513	0.035535	0.019142	0.080487	0.206845	0.116857	0.109151	0.067848	0.100673	0.081027	0.242593		0.0556692	0.033514	0.141431	0.0881578	0.144284	0.054316
ENSG00000233834	AC005083.1	0	0.200392	0	0	4.30821	5.5747	6.25961	4.46148	0	0	0.076374		0.050098	0.100196	0.025458	0.0440945	5.38084	0.990036
ENSG00000230110	AC005086.1	0	0	0	0	0	0	0	0	0	0	0		0	0	0	0	0	0
ENSG00000256295	AC005086.2	0	0	0	0	0	0	0	0	0	0	0		0	0	0	0	0	0
ENSG00000258040	AC005086.3	0	0	0	0	0	0	0	0	0	0	0		0	0	0	0	0	0
ENSG00000258093	AC005086.4	0	0	0	0	0	0	0	0	0	0	0		0	0	0	0	0	0
ENSG00000264642	AC005088.1	0	0	0	0	0	0	0	0	0	0	0		0	0	0	0	0	0
ENSG00000229949	AC005094.2	0	0	0	0	0	0	0	0	0	0	0		0	0	0	0	0	0
ENSG00000219039	AC005102.1	0	0	0	0	0	0	0	0	0	0	0		0	0	0	0	0	0
ENSG00000223374	AC005104.3	0	0	0	0	0	0	0	0	0	0	0		0	0	0	0	0	0
ENSG00000225286	AC005105.2	0	0	0	0	0	0	0	0	0	0	0		0	0	0	0	0	0
ENSG00000248431	AC005150.1	0	0	0	0	0.421284	0.238133	0.297847	0	0	0	0		0	0	0	0	0.319088	0.0934048
ENSG00000228639	AC005152.3	0.232449	0	0	0	0	0.204124	0.192187	0	0	0.219707	0		0.0581122	0.116224	0.0732357	0.126848	0.132104	0.114561
ENSG00000196295	AC005154.6	27.3953	19.1186	23.6826	18.8533	10.9403	12.9212	11.572	13.3872	24.74	21.9196	22.4576		22.2625	4.07713	23.039	1.49745	11.8112	1.01187
ENSG00000244480	AC005154.7	0.959472	0.327674	0.42678	0.693343	0.262658	0.200853	0.256383	0.751748	0.867875	0.950025	0.757215		0.601817	0.28407	0.858372	0.0967557	0.239965	0.0340167
ENSG00000226874	AC005154.8	0.394223	0.15847	0	0	0	0	0	0	0	0	0		0.138173	0.18633	0	0	0	0
ENSG00000221262	AC005159.1	0	0	0	0	0	0	0	0	0	0	0		0	0	0	0	0	0
ENSG00000227658	AC005160.3	0	0	0	0	0	0	0	0	0	0	0		0	0	0	0	0	0
ENSG00000221279	AC005161.1	0	0	0	0	0	0	0	0	0	0	0		0	0	0	0	0	0
ENSG00000229452	AC005162.4	0	0	0	0	0	0	0	0	0	0	0		0	0	0	0	0	0
ENSG00000233517	AC005162.5	0	0	0	0	0.078828	0	0.083666	0.156139	0.187308	0.18831	0		0	0	0.125206	0.108433	0.0541647	0.0469703
ENSG00000269519	AC005176.1	0	0	0	0	0	0	0	0	0	0	0		0	0	0	0	0	0
ENSG00000268153	AC005176.2	0	0	0	0	0	0	0	0	0	0	0		0	0	0	0	0	0
ENSG00000268243	AC005176.3	0	0	0	0	0	0	0	0	0	0	0		0	0	0	0	0	0
ENSG00000251243	AC005178.1	0	0	0	0	0	0	0	0	0	0	0		0	0	0	0	0	0
ENSG00000229497	AC005189.6	0	0	0	0	0	0	0.237067	0	0	0	0.26613		0	0	0.08871	0.15365	0.0790223	0.136871
ENSG00000263545	AC005195.1	0	0	0	0	0	0	0	0	0	0	0		0	0	0	0	0	0
ENSG00000269694	AC005197.2	0	0	0	0	0	0	0	0	0	0	0		0	0	0	0	0	0
ENSG00000252831	AC005215.1	0	0	0	0	0	0	0	0	0	0	0		0	0	0	0	0	0
ENSG00000236352	AC005220.3	0.172024	0.139313	0.050122	0.052705	0.540151	0.305235	0.047622	0.355385	0	0.213122	0.26495		0.103541	0.0616643	0.159357	0.140419	0.297669	0.246352
ENSG00000231595	AC005224.2	0.567097	0.82344	0.391618	0.603841	1.19833	0.690304	0.570587	1.06429	0.687056	0.746676	0.46882		0.596499	0.177385	0.634184	0.146279	0.819739	0.333286
ENSG00000264918	AC005229.1	0	0	0	0	0	0	0	0	0	0	0		0	0	0	0	0	0
ENSG00000213210	AC005229.5	0	0	0	0	0	0	0	0	0	0	0		0	0	0	0	0	0
ENSG00000213209	AC005229.7	0	0.13897	0	0	0	0	0	0	0	0	0		0.0347425	0.069485	0	0	0	0
ENSG00000236653	AC005235.1	0	0	0	0	0	0	0	0	0	0	0		0	0	0	0	0	0
ENSG00000235861	AC005237.2	0	0	0	0	0	0	0	0	0	0	0		0	0	0	0	0	0
ENSG00000225521	AC005237.4	0	0	0	0	0.082679	0	0	0	0	0	0.097853		0	0	0.0326177	0.0564955	0.0275597	0.0477347
ENSG00000268030	AC005253.2	0.044523	0.05422	0.019476	0.040949	0.070154	0.019817	0	0.069037	0.061437	0	0.041136		0.039792	0.0146586	0.034191	0.0313018	0.0299903	0.0361665
ENSG00000268983	AC005253.4	0.315261	0.761346	0.68709	0.578423	0.245061	0.277421	0.391575	0.730231	0.147134	0.147969	0		0.58553	0.195211	0.0983677	0.0851899	0.304686	0.0769682
ENSG00000256210	AC005255.3	0.374141	0.97922	0.506525	0	0.277843	1.32057	0.795703	0	0.535919	0.720355	0.515594		0.464971	0.404404	0.590623	0.11281	0.798039	0.521368
ENSG00000269552	AC005255.5	0	0	0	0	0	0	0	0	0	0	0		0	0	0	0	0	0
ENSG00000172148	AC005255.6	0	0	0	0	0	0	0	0	0	0	0		0	0	0	0	0	0
ENSG00000267073	AC005256.1	0	0	0	0	0	0	0	0	0.157408	0	0		0	0	0.0524693	0.0908796	0	0
ENSG00000267688	AC005262.2	0.273371	0.110128	0.357638	0	0.106444	0.120436	0	0	0	0	0		0.185284	0.160669	0	0	0.0756267	0.0658672
ENSG00000267139	AC005262.3	0	0	0.255388	0.134369	0	0	0	0	0	0	0		0.0974393	0.122883	0	0	0	0
ENSG00000266944	AC005262.4	0	0	0	0	0	0	0	0	0	0	0.198052		0	0	0.0660173	0.114345	0	0
ENSG00000267551	AC005264.2	0.018959	0.046187	0.016588	0.034876	0.014942	0	0	0	0.069736	0.035093	0.070065		0.0291525	0.0139607	0.058298	0.0200968	0.00498067	0.00862677
ENSG00000197462	AC005276.1	0	0	0	0	1.34928	1.57944	1.83588	39.2957	0	0	0		0	0	0	0	1.5882	0.243421
ENSG00000170468	AC005280.1	6.49303	1.70346	3.86464	4.37811	3.3651	3.77231	6.20829	2.72005	0	0.637848	0.488185		4.10981	1.96658	0.375344	0.33356	4.44856	1.5375
ENSG00000226690	AC005281.1	0	0	0	0.096458	0.034776	0	0	0	0	0	0		0.0241145	0.048229	0	0	0.011592	0.0200779
ENSG00000225606	AC005281.2	0	0	0	0	0	0	0	0	0	0	0		0	0	0	0	0	0
ENSG00000221701	AC005284.1	0	0	0	0	0	0	0	0	0	0	0		0	0	0	0	0	0
ENSG00000265904	AC005288.1	0	0	0	0	0	0	0	0	0	0	0		0	0	0	0	0	0
ENSG00000236325	AC005300.5	0	0	0	0	0.157125	0	0	0	0.189797	0	0.187637		0	0	0.125811	0.108961	0.052375	0.0907162
ENSG00000235343	AC005301.8	0	0	0	0	0	0	0	0	0	0	0		0	0	0	0	0	0
ENSG00000233852	AC005304.1	0.175651	0	0	0	0	0	0	0	0	0	0.162458		0.0439128	0.0878255	0.0541527	0.0937952	0	0
ENSG00000267283	AC005306.3	1.82541	0.333711	1.60348	1.22397	3.73589	2.57101	3.00772	3.18658	1.29159	1.89235	2.37533		1.24664	0.657334	1.85309	0.542937	3.10487	0.588486
ENSG00000260725	AC005307.1	0	0	0	0	1.92715	1.99612	1.64707	1.85235	0.02683	0	0.026925		0	0	0.0179183	0.0155178	1.85678	0.184861
ENSG00000267243	AC005307.3	0	0.236505	0	0.079125	3.37995	3.60114	3.22783	4.27283	0.210535	0.259893	0.172006		0.0789075	0.11149	0.214145	0.0440546	3.40297	0.187718
ENSG00000233002	AC005324.6	0	0	0	0	0.173375	0	0	0	0	0	0		0	0	0	0	0.0577917	0.100098
ENSG00000233193	AC005324.7	0	0	0	0	0	0	0	0	0	0	0		0	0	0	0	0	0
ENSG00000231812	AC005326.2	0	0	0	0	0.539249	0	0	1.01488	0.661395	0	0.654485		0	0	0.438627	0.379878	0.17975	0.311336
ENSG00000248015	AC005329.7	0.155596	0.392249	0.350129	0.198182	0.972186	0.490586	0.487711	1.67063	0.472864	0.420627	0.663452		0.274039	0.114813	0.518981	0.127813	0.650161	0.278886
ENSG00000267372	AC005330.2	0	0	0	0	0	0.033429	0	0	0	0	0		0	0	0	0	0.011143	0.0193002
ENSG00000267056	AC005336.4	0	0	0	0	0	0	0	0	0	0	0		0	0	0	0	0	0
ENSG00000267218	AC005336.5	0	0	0	0	0	0	0	0	0	0	0		0	0	0	0	0	0
ENSG00000268565	AC005339.2	0.185817	0.2989	0	0.510997	0.144125	0	0	0	0.173746	0.174879	0.171864		0.248928	0.213795	0.173496	0.00152293	0.0480417	0.0832106
ENSG00000248493	AC005351.1	0	0	0	0	0	0	0	0	0	0	0		0	0	0	0	0	0
ENSG00000250994	AC005355.1	0.075424	0	0.131794	0.069304	0.472797	0.267215	0.375657	0.350476	0	0	0		0.0691305	0.0539919	0	0	0.37189	0.102843
ENSG00000251169	AC005355.2	0	0.035362	0.114434	0	0.171463	0.038753	0.181217	0.135222	0	0	0		0.037449	0.0539626	0	0	0.130478	0.0795855
ENSG00000262686	AC005356.1	0	0	0	0	0.185841	0.421756	0	0	0.450654	0.227176	0		0	0	0.225943	0.22533	0.202532	0.211373
ENSG00000266906	AC005357.1	0	0	0	0	0	0	0	0	0	0	0		0	0	0	0	0	0
ENSG00000273452	AC005358.1	0	0.017555	0	0	0	0	0	0	0	0	0		0.00438875	0.0087775	0	0	0	0
ENSG00000227274	AC005358.3	0	0	0	0	0	0	0	0	0	0	0		0	0	0	0	0	0
ENSG00000255513	AC005363.9	3.2996	1.3798	3.38992	2.53029	4.85644	10.4434	9.82939	10.5641	1.67721	5.45973	5.69877		2.6499	0.930449	4.27857	2.25601	8.3764	3.06379
ENSG00000252968	AC005370.1	0	0	0	0	0	0	0	0	0	0	0		0	0	0	0	0	0
ENSG00000266115	AC005375.1	0	0	0	0	0	0	0	0	0	0	0		0	0	0	0	0	0
ENSG00000269191	AC005387.2	0	0	0	0	0	0.134633	0	0	0	0	0		0	0	0	0	0.0448777	0.0777304
ENSG00000268938	AC005387.3	0	0	0	0	0	0	0	0	0	0	0		0	0	0	0	0	0
ENSG00000267159	AC005391.2	0	0	0	0.23271	0	0	0	0	0	0	0		0.0581775	0.116355	0	0	0	0
ENSG00000227606	AC005392.13	0	0	0	0	0	0	0	0	0	0	0		0	0	0	0	0	0
ENSG00000267537	AC005394.1	0	0	0	0	0.715421	0	0	2.60602	0	0	0		0	0	0	0	0.238474	0.413049
ENSG00000269774	AC005399.1	0	0	0	0	0	0.53784	0	0	0	0	0		0	0	0	0	0.17928	0.310522
ENSG00000257040	AC005477.1	0	0	0	0	0	0	0	0	0	0	0		0	0	0	0	0	0
ENSG00000222012	AC005481.5	0	0.030194	0	0	0.00977	0.022077	0.041208	0.038426	0.011383	0	0.02289		0.0075485	0.015097	0.0114243	0.0114451	0.0243517	0.015842
ENSG00000259114	AC005484.5	0.126046	0.131775	0	0.102927	0	0	0.036135	0	0	0	0.216955		0.090187	0.0614042	0.0723183	0.125259	0.012045	0.0208626
ENSG00000225647	AC005487.2	0	0	0.072473	0	0	0	0	0	0	0	0		0.0181182	0.0362365	0	0	0	0
ENSG00000267985	AC005488.1	0	0	0	0	0	0	0	0	0	0	0		0	0	0	0	0	0
ENSG00000205584	AC005488.11	0	0	0	0	0	0	0	0	0	0	0		0	0	0	0	0	0
ENSG00000214841	AC005493.1	0	0	0	0	0	0	0	0	0	0	0		0	0	0	0	0	0
ENSG00000267421	AC005498.3	0.586851	0	0.834871	0.476411	0.589705	0	0.317169	0	0.244291	0.479056	0		0.474533	0.350069	0.241116	0.239544	0.302291	0.295134
ENSG00000267224	AC005498.4	0.139952	0	0.244102	0	0	0	0.115937	0	0.130439	0	0		0.0960135	0.118741	0.0434797	0.075309	0.0386457	0.0669363
ENSG00000252177	AC005513.1	0	0	0	0	0	0	0	0	0	0	0		0	0	0	0	0	0
ENSG00000223878	AC005517.3	0.129361	0.104287	0	0.118761	0	0.114037	0.107205	0.40006	0	0	0		0.0881023	0.0596272	0	0	0.0737473	0.0639584
ENSG00000230190	AC005518.2	0	0	0	0	0	0	0	0	0	0	0		0	0	0	0	0	0
ENSG00000258559	AC005519.4	2.73835	2.05111	2.58145	2.91708	8.27127	8.52869	7.07754	11.9681	3.89947	4.21963	3.81028		2.572	0.373352	3.97646	0.215262	7.95917	0.774284
ENSG00000213548	AC005522.6	0	0	0	0	0	0.204124	0	0	0.218007	0	0		0	0	0.072669	0.125866	0.0680413	0.117851
ENSG00000225703	AC005522.7	0	0	0	0	0	0	0	0	0	0	0		0	0	0	0	0	0
ENSG00000269604	AC005523.2	0.287508	0.126524	0.136281	0.473542	0.236196	0.106743	0.009962	0.278685	0.066039	0.044316	0.055337		0.255964	0.1627	0.0552307	0.0108619	0.117634	0.11351
ENSG00000268536	AC005523.3	0	0	0	0	0	0	0	0	0	0	0		0	0	0	0	0	0
ENSG00000230825	AC005532.5	0.360549	0.914883	0.513228	0.46042	0.106795	0.079727	0.188416	0.139569	0.255596	0.509109	0.380395		0.56227	0.243451	0.3817	0.126762	0.124979	0.0565803
ENSG00000234450	AC005534.6	0	0	0.139026	0.145322	0	0	0	0	0	0	0		0.071087	0.0821244	0	0	0	0
ENSG00000224903	AC005534.8	0.286797	0.232024	0.187948	0.131771	0.112407	0.254108	0.238097	0.22213	0	0	0.066267		0.209635	0.0657986	0.022089	0.0382593	0.201537	0.0776032
ENSG00000232006	AC005537.2	0	0	0	0	0.099979	0.254269	0.211646	0.24679	0.03525	0.077141	0		0	0	0.0374637	0.0386181	0.188631	0.0796781
ENSG00000237581	AC005538.5	0	0	0	0	0	0	0	0	0	0	0		0	0	0	0	0	0
ENSG00000228937	AC005539.2	0	0	0	0	0	0	0.025911	0	0	0	0		0	0	0	0	0.008637	0.0149597
ENSG00000235852	AC005540.3	0	0.221309	0.143305	0	0.085813	0	0.090769	0	0	0.15228	0.050496		0.0911535	0.109967	0.067592	0.0775661	0.0588607	0.051035
ENSG00000214167	AC005544.1	0	0	0	0	1.02981	0.393642	0	0	0	0	0		0	0	0	0	0.474482	0.51964
ENSG00000266897	AC005546.2	0.746575	0.600451	0.650167	0.171086	1.88185	0.656093	1.38948	0.575161	0.174528	0	1.03579		0.54207	0.254653	0.403439	0.55454	1.30914	0.616816
ENSG00000263383	AC005549.1	0	0	0	0	0	0	0	0	0	0	0		0	0	0	0	0	0
ENSG00000265501	AC005549.2	0	0	0	0	0	0	0	0	0	0	0		0	0	0	0	0	0
ENSG00000268024	AC005549.3	0	0	0	0	0	0	0	0	0	0	0		0	0	0	0	0	0
ENSG00000237070	AC005550.3	0	0	0	0	0	0	0	0	0	0	0		0	0	0	0	0	0
ENSG00000229108	AC005550.4	0	0.062979	0.136077	0.071558	0.061009	0.620666	0.387865	1.20624	0	0	0		0.0676535	0.0556653	0	0	0.356513	0.281143
ENSG00000225974	AC005550.5	0	0	0	0	0	0	0	0	0	0	0		0	0	0	0	0	0
ENSG00000266939	AC005559.2	0	0	0	0	0	0	0	0	0.114222	0	0		0	0	0.038074	0.0659461	0	0
ENSG00000267036	AC005559.3	0	0	0	0	0	0	0	0	0	0	0.032607		0	0	0.010869	0.0188257	0	0
ENSG00000214719	AC005562.1	7.99046	8.54292	8.41984	8.65898	10.3991	9.78898	10.5737	12.8477	7.28191	7.77915	8.756		8.40305	0.291876	7.93902	0.749938	10.2539	0.412024
ENSG00000226509	AC005588.2	0	0	0	0	0	0	0	0	0	0	0		0	0	0	0	0	0
ENSG00000236714	AC005592.1	0.157706	0.160072	0.241468	0.217578	13.6242	14.9724	13.0463	8.65091	0.163162	0.200706	0.163918		0.194206	0.0419417	0.175929	0.0214611	13.8809	0.988367
ENSG00000231185	AC005592.2	1.77684	2.51478	1.52661	2.44463	0.522946	0.604595	0.185162	0.453831	1.37903	0.93906	2.35274		2.06571	0.489666	1.55694	0.723438	0.437568	0.222369
ENSG00000261757	AC005592.3	0.083245	0.022519	0.048546	0.051036	5.04711	5.23386	4.63605	2.2371	0.255432	0.154226	0.051276		0.0513365	0.0248762	0.153645	0.102079	4.97234	0.305837
ENSG00000205790	AC005594.3	0.056142	0.022803	0.012282	0.012911	0.033201	0.012504	0.035014	0.021767	0.038697	0	0.012967		0.0260345	0.0206419	0.0172213	0.0196962	0.0269063	0.0125057
ENSG00000267223	AC005597.1	0	0	0	0	0	0	0	0	0	0	0		0	0	0	0	0	0
ENSG00000269205	AC005606.1	0	0	0	0	0	0	0	0	0.260746	0	0.752744		0	0	0.33783	0.382246	0	0
ENSG00000261790	AC005606.14	0	0	0.191767	0.280138	0.476422	0.387951	0.642875	0.339991	0	0	0		0.117976	0.140924	0	0	0.502416	0.129435
ENSG00000260107	AC005606.15	0.987854	0	0.7542	0.340105	0	0.653447	0.204701	0.763978	0	0.115533	0.114164		0.52054	0.438367	0.0765657	0.0663113	0.286049	0.334233
ENSG00000249034	AC005609.1	0	0	0	0	0.768948	0.842056	0.773552	1.14019	0	0.013881	0		0	0	0.004627	0.0080142	0.794852	0.0409446
ENSG00000248106	AC005609.2	0	0	0	0	0	0	0	0	0	0	0		0	0	0	0	0	0
ENSG00000269296	AC005614.3	0.011687	0	0	0	0	0	0.009719	0.018125	0	0	0.010797		0.00292175	0.0058435	0.003599	0.00623365	0.00323967	0.00561127
ENSG00000269749	AC005614.5	0	0	0	0	0	0	0	0	0	0	0.318853		0	0	0.106284	0.18409	0	0
ENSG00000266893	AC005616.1	0	0	0	0.034169	0.087697	0.099099	0	0.057604	0.10274	0	0		0.00854225	0.0170845	0.0342467	0.059317	0.0622653	0.0542239
ENSG00000267423	AC005616.2	0	0	0	0	0.078635	0.177823	0	0	0	0	0		0	0	0	0	0.085486	0.0891092
ENSG00000255729	AC005618.1	1.68738	0.51921	1.02159	2.65426	1.89425	1.74819	1.26337	1.74141	2.42286	3.45857	3.59373		1.47061	0.922824	3.15838	0.64056	1.63527	0.330252
ENSG00000272070	AC005618.6	0.568964	0.255447	0.454625	0.389868	0.452795	0.450679	0.432024	1.16618	0.113078	0.088525	0.164204		0.417226	0.130823	0.121936	0.0386092	0.445166	0.0114304
ENSG00000263780	AC005621.1	0	0	0	0	0	0	0	0	0	0	0		0	0	0	0	0	0
ENSG00000267201	AC005624.2	1.0236	0.329338	0.178267	0.750386	0.158624	0.359685	0.169293	1.57537	1.34154	1.35119	0.3789		0.570399	0.387155	1.02388	0.558589	0.229201	0.113129
ENSG00000266963	AC005625.1	0	0	0	0	0	0	0	0	0	0	0		0	0	0	0	0	0
ENSG00000269354	AC005626.3	0	0	0	0	0	0	0	0	0	0	0		0	0	0	0	0	0
ENSG00000221454	AC005631.1	0	0	0	0	0	0	0	0	0	0	0		0	0	0	0	0	0
ENSG00000228649	AC005682.5	8.809	7.93726	3.92519	5.69994	20.5694	19.4337	18.2032	9.51644	2.07632	3.08829	1.96256		6.59285	2.2085	2.37573	0.619717	19.4021	1.18344
ENSG00000226329	AC005682.6	0	0	0.027522	0.028934	0.024766	0	0.052303	0.048779	0	0	0		0.014114	0.0163076	0	0	0.0256897	0.0261637
ENSG00000226279	AC005682.7	0	0.101396	0.109723	0	0.196076	0.443598	0.526269	0	0.117069	0	0		0.0527798	0.0610395	0.039023	0.0675898	0.388648	0.171818
ENSG00000235664	AC005682.8	0	0.065735	0.071027	0.074702	0.127342	0	0	0	0	0	0.075152		0.052866	0.0354357	0.0250507	0.043389	0.0424473	0.0735209
ENSG00000265985	AC005686.1	0	0	0	0	0	0	0	0	0	0	0		0	0	0	0	0	0
ENSG00000263623	AC005701.1	0	0	0	0	0	0	0	0	0	0	0		0	0	0	0	0	0
ENSG00000263422	AC005702.1	0	0	0	0	6.81689	0	0	0	0	0	0		0	0	0	0	2.2723	3.93573
ENSG00000263820	AC005702.2	0	0	3.65582	3.98391	3.49452	0	0	0	4.0097	4.07413	7.9458		1.90993	2.20947	5.34321	2.25414	1.16484	2.01756
ENSG00000265638	AC005702.3	4.20296	3.33377	14.5755	0	0	0	3.46553	0	0	0	0		5.52807	6.29781	0	0	1.15518	2.00082
ENSG00000266701	AC005702.4	0	0	0	3.96177	0	0	3.42881	6.21943	0	3.97919	0		0.990442	1.98088	1.3264	2.29739	1.14294	1.97962
ENSG00000237377	AC005703.2	0	0	0	0	0	0	0	0	0	0	0		0	0	0	0	0	0
ENSG00000230971	AC005703.3	0	0	0	0	0	0	0	0	0	0	0		0	0	0	0	0	0
ENSG00000230607	AC005722.4	0	0	0	0	0	0	0	0	0	0	0		0	0	0	0	0	0
ENSG00000253002	AC005725.1	0	0	0	0	0	0	0	0	0	0	0		0	0	0	0	0	0
ENSG00000225681	AC005730.2	0	0	0	0	0	0	0	0	0	0	0		0	0	0	0	0	0
ENSG00000226040	AC005740.3	0	0	0	0	0.116015	0	0	0	0	0.122014	0		0	0	0.0406713	0.0704448	0.0386717	0.0669813
ENSG00000250347	AC005740.4	0	0	0	0	0	0	0	0	0	0	0		0	0	0	0	0	0
ENSG00000254099	AC005740.5	0	0	0	0	0	0	0	0	0	0	0		0	0	0	0	0	0
ENSG00000271871	AC005740.6	0.051988	0	0	0	0.081665	0.138439	0.129547	0.080561	0.191983	0	0.096083		0.012997	0.025994	0.096022	0.0959915	0.11655	0.030537
ENSG00000249418	AC005741.2	0	0	0	0	0	0	0	0	0	0	0		0	0	0	0	0	0
ENSG00000272154	AC005754.7	0	0	0	0	0	0	0	0	0	0	0		0	0	0	0	0	0
ENSG00000272108	AC005754.8	0.021271	0	0.01861	0.019564	0.6704	0.92791	0.725058	2.04497	0.860883	0.610424	0.687844		0.0148612	0.00996846	0.719717	0.128236	0.774456	0.135676
ENSG00000267044	AC005757.6	0	0	0	0	0	0	0	0	0	0	0		0	0	0	0	0	0
ENSG00000267037	AC005757.7	0	0	0	0	0	0.140525	0	0	0	0	0		0	0	0	0	0.0468417	0.0811321
ENSG00000267630	AC005758.1	0	0	0	0	0	0	0	0	0	0	0		0	0	0	0	0	0
ENSG00000232058	AC005772.2	0	0	0	0	0	0.045057	0	0	0	0	0		0	0	0	0	0.015019	0.0260137
ENSG00000266933	AC005775.2	0	0	0.108493	0.114088	0	0	0	0.096163	0.229479	0.288505	0.17208		0.0556453	0.0642942	0.230021	0.0582144	0	0
ENSG00000270802	AC005776.1	0	0	0	0.300169	0	0	0	0.499146	0.617849	0.312271	0		0.0750423	0.150085	0.31004	0.308931	0	0
ENSG00000267148	AC005777.3	0	0	0	0	0	0	0	0	0	0	0		0	0	0	0	0	0
ENSG00000225157	AC005779.1	0	0	0	0	0	0	0	0	0	0	0		0	0	0	0	0	0
ENSG00000267545	AC005779.2	0	0	0.09521	0	0	0	0	0	0.100718	0	0		0.0238025	0.047605	0.0335727	0.0581496	0	0
ENSG00000267320	AC005780.1	0	0	0	0	0	0	0	0	0	0	0		0	0	0	0	0	0
ENSG00000266209	AC005783.1	0	0	0	0	0	0	0	0	0	0	0		0	0	0	0	0	0
ENSG00000268189	AC005785.2	0.632972	0.062021	0.178253	0.046848	0.04012	0.113331	0.021173	0.078982	0.02344	0.023589	0.094132		0.230023	0.27497	0.0470537	0.0407711	0.058208	0.0486688
ENSG00000266959	AC005786.3	0	0	0	0	0	0	1.24859	0	0	0	0		0	0	0	0	0.416197	0.720874
ENSG00000267231	AC005786.5	0	0	0	0	0	0	0	0	0	0	0		0	0	0	0	0	0
ENSG00000267436	AC005786.7	0.729562	0.420668	0.36397	0.478595	3.09407	3.95899	3.28482	2.90378	0.387231	0.486614	0.385394		0.498199	0.161185	0.419746	0.0579164	3.44596	0.45442
ENSG00000267473	AC005789.11	8.09821	7.5455	7.27062	8.47643	0.629333	0.853324	0.597874	0.784739	9.41515	9.42539	10.0912		7.84769	0.542344	9.64393	0.387417	0.69351	0.139294
ENSG00000267090	AC005789.9	0	0	0	0	0	0	0	0	0	0	0		0	0	0	0	0	0
ENSG00000268582	AC005794.1	0	0	0	0	0	0	0	0	0	0	0		0	0	0	0	0	0
ENSG00000268034	AC005795.1	0.912683	0.817152	0.326009	0.323158	0.319895	0.901479	0.281979	0.454705	0.858326	0.966061	0.819068		0.59475	0.314393	0.881152	0.0761084	0.501118	0.347241
ENSG00000235415	AC005808.3	0	0	0	0	0	0	0	0	0	0	0		0	0	0	0	0	0
ENSG00000235554	AC005822.1	0.051674	0.267589	0.189066	0	0.126003	0.142176	0.132251	0.079841	0.352876	0.149052	0.199429		0.127082	0.123045	0.233786	0.106167	0.133477	0.00815587
ENSG00000196138	AC005831.1	0.025422	0	0.04448	0	0	0.022624	0.021133	0	0	0	0.023489		0.0174755	0.021627	0.00782967	0.0135614	0.0145857	0.0126535
ENSG00000223544	AC005838.2	0.716311	0	0	0	0	0	0	0	0	0	0		0.179078	0.358156	0	0	0	0
ENSG00000206044	AC005841.1	0	0	0	0	0	0	0	0	0	0	0		0	0	0	0	0	0
ENSG00000205325	AC005863.1	0	0	0	0	0.011353	0.038481	0.011973	0.111648	0.026466	0	0		0	0	0.008822	0.0152802	0.0206023	0.0154865
ENSG00000238212	AC005863.2	0	0	0	0	0	0	0	0	0	0	0		0	0	0	0	0	0
ENSG00000227694	AC005884.1	0.35865	0.426357	0.250882	0.27427	0.279038	0.564743	0	1.37088	0.495116	0.260063	0.589535		0.32754	0.0805125	0.448238	0.169665	0.28126	0.282378
ENSG00000266257	AC005926.1	0	0	0	0	0	0	0	0	0	0	0		0	0	0	0	0	0
ENSG00000269019	AC005932.1	0.727835	0.800264	0.590855	0.669046	0.204163	0.184586	0.129547	0.725046	0.527954	0.724198	0.816707		0.697	0.0888115	0.68962	0.147449	0.172765	0.038687
ENSG00000266926	AC005943.4	1.01883	1.09598	1.38327	0.727651	1.85546	1.89859	1.97111	1.40133	0.947236	0.740637	1.15123		1.05643	0.269505	0.946367	0.205296	1.90838	0.0584444
ENSG00000267161	AC005943.5	0.691408	0.69674	0.855167	0.8113	1.85926	1.95225	1.54595	1.47869	2.72015	3.00241	2.81957		0.763654	0.0823443	2.84738	0.14317	1.78582	0.212873
ENSG00000267469	AC005944.2	1.88083	0.759134	1.09471	0.67175	0.734667	1.10765	0.173327	0.646935	0.679415	0.292726	0.676173		1.10161	0.550546	0.549438	0.222325	0.671881	0.470314
ENSG00000267138	AC005954.3	0	0.196511	0	0.447349	0.206662	0.428812	0.452989	0	0.229169	0	0.226239		0.160965	0.21221	0.151803	0.131473	0.362821	0.135777
ENSG00000267205	AC005954.4	0.213364	0	0	0	0	0	0	0	0	0	0		0.053341	0.106682	0	0	0	0
ENSG00000237713	AC006000.5	0	0	0	0	0.095659	0.054058	0.050615	0.094434	0	0	0		0	0	0	0	0.0667773	0.0250714
ENSG00000177418	AC006001.1	0	0	0	0	0	0	0	0	0	0	0		0	0	0	0	0	0
ENSG00000231515	AC006003.3	0	0	0	0	0	0	0	0	0	0	0		0	0	0	0	0	0
ENSG00000236795	AC006004.1	0	0	0	0	0	0	0	0	0	0	0		0	0	0	0	0	0
ENSG00000230746	AC006007.1	0	0	0	0	0	0	0	0	0	0	0		0	0	0	0	0	0
ENSG00000244563	AC006011.4	0	14.6832	0	9.14476	13.3277	17.7194	9.04958	6.06346	3.40199	0	3.93243		5.95699	7.24062	2.44481	2.13381	13.3656	4.33504
ENSG00000268891	AC006014.1	0	0	0	0	0	0	0	0	0	0	0		0	0	0	0	0	0
ENSG00000205505	AC006014.10	0	0	0	0	0	0	0	0	0	0.054071	0		0	0	0.0180237	0.0312179	0	0
ENSG00000242073	AC006014.7	1.42882	0.906968	1.95072	1.24588	1.10476	1.52071	0.932407	0.53072	0.279695	0.44096	0.689125		1.3831	0.435819	0.469927	0.206246	1.18596	0.302441
ENSG00000146722	AC006014.8	0	0	0	0	0	0	0.04195	0	0	0	0		0	0	0	0	0.0139833	0.0242198
ENSG00000203335	AC006019.3	0	0	0	0	0	0.031547	0	0	0	0	0		0	0	0	0	0.0105157	0.0182137
ENSG00000233363	AC006019.4	0	0	0	0	0	0	0	0	0	0	0		0	0	0	0	0	0
ENSG00000223419	AC006022.4	0	0	0	0	0	0	0	0	0	0	0		0	0	0	0	0	0
ENSG00000248711	AC006023.8	0	0	0	0.028646	0	0	0	0	0.028687	0	0.028783		0.0071615	0.014323	0.0191567	0.0165902	0	0
ENSG00000218305	AC006024.4	0.028372	0.045906	0.127421	0.087545	0.022077	0	0.073054	0.13357	0	0.104893	0.025967		0.072311	0.044336	0.04362	0.0546293	0.0317103	0.0374676
ENSG00000223275	AC006026.1	0	0	0	0	0	0	0	0	0	0	0		0	0	0	0	0	0
ENSG00000232553	AC006026.10	0.103898	0.090651	0.131431	0.068003	0	0.166572	0.124356	0.11589	0.068247	0.139091	0.138858		0.0984957	0.0264906	0.115399	0.0408347	0.096976	0.0865956
ENSG00000228953	AC006026.12	0	0	0	0	0	0	0	0	0	0	0		0	0	0	0	0	0
ENSG00000234286	AC006026.13	0	0	0	0	0	0	0	2.29581	0	0	0		0	0	0	0	0	0
ENSG00000224785	AC006026.9	0.025246	0.082141	0	0	0.039993	0.022864	0	0	0	0.046872	0		0.0268468	0.0387363	0.015624	0.0270616	0.0209523	0.0200649
ENSG00000231357	AC006028.11	0	0	0	0	0.138081	0.156409	0.147207	0	0	0	0		0	0	0	0	0.147232	0.00916403
ENSG00000231916	AC006033.22	0.161323	0	0	0	0	0	0	0	0	0	0		0.0403307	0.0806615	0	0	0	0
ENSG00000230981	AC006035.1	0	0	0	0	0	0	0	0	0	0	0		0	0	0	0	0	0
ENSG00000226442	AC006037.2	0	0	0	0	0	0	0	0	0	0	0		0	0	0	0	0	0
ENSG00000229379	AC006041.1	0	0	0	0	0	0	0	0	0	0	0		0	0	0	0	0	0
ENSG00000227719	AC006042.6	0	0	0	0	0	0	0	0.180141	0	0	0		0	0	0	0	0	0
ENSG00000233108	AC006042.7	0	0	0	0	0	0	0.085786	0	0	0	0		0	0	0	0	0.0285953	0.0495286
ENSG00000233264	AC006042.8	0	0	0.054958	0.028889	0.519282	0.391181	0.366003	1.02279	0.115729	0.058226	0.029028		0.0209618	0.026441	0.067661	0.0441138	0.425489	0.0821972
ENSG00000225816	AC006045.3	0	0	0	0	0	0	0	0	0	0.072522	0		0	0	0.024174	0.0418706	0	0
ENSG00000231421	AC006050.2	0	0.084123	0.454403	0	0	0.030737	0	0	0	0	0		0.134632	0.216838	0	0	0.0102457	0.017746
ENSG00000251439	AC006070.12	0	0	0	0	0	0	0	0	0	0	0		0	0	0	0	0	0
ENSG00000225563	AC006076.1	0	0	0	0	0	0	0	0	0	0	0		0	0	0	0	0	0
ENSG00000270892	AC006077.4	0	0	0	0	0	0	0	0	0	0	0		0	0	0	0	0	0
ENSG00000265189	AC006080.1	0	0	0	0	0	0	0	0	0	0	0		0	0	0	0	0	0
ENSG00000178430	AC006111.1	0	0.022382	0	0.025362	0.021716	0	0	0.085517	0.126933	0.153281	0.025481		0.011936	0.0138361	0.101898	0.0674779	0.00723867	0.0125377
ENSG00000265070	AC006115.1	0	0	0	0	0	0	0	0	0	0	0		0	0	0	0	0	0
ENSG00000269793	AC006115.3	0	0.033782	0	0	0.181954	0.074084	0.034591	0.35907	0	0	0		0.0084455	0.016891	0	0	0.0968763	0.0762796
ENSG00000268407	AC006115.6	0	0	0	0	0	0	0	0	0	0	0		0	0	0	0	0	0
ENSG00000266631	AC006116.1	0	0	0	0	0	0	0	0	0	0	0		0	0	0	0	0	0
ENSG00000267192	AC006116.12	0.146435	0	0	0	0	0	0	0	0	0	0		0.0366088	0.0732175	0	0	0	0
ENSG00000266932	AC006116.13	0	0	0.043719	0	0.078567	0.08879	0.041538	0	0	0.046429	0		0.0109298	0.0218595	0.0154763	0.0268058	0.0696317	0.024861
ENSG00000267145	AC006116.14	0	0	0	0	0.166533	0	0	0	0	0	0		0	0	0	0	0.055511	0.0961479
ENSG00000267429	AC006116.15	0	0.071029	0	0	0.206639	0.233516	0.254796	0.203707	0	0.081302	0		0.0177572	0.0355145	0.0271007	0.0469397	0.23165	0.0241326
ENSG00000267549	AC006116.17	0.159264	0.088549	0	0.128442	0.132432	0.123285	0.147442	0	0.046212	0.054785	0.027317		0.0940638	0.0690684	0.0427713	0.0140535	0.134386	0.0121965
ENSG00000267298	AC006116.19	0.211698	0	0	0.097209	0	0	0	0.16383	0.098335	0.098858	0		0.0772267	0.100681	0.065731	0.0569253	0	0
ENSG00000267710	AC006116.20	0	0	0	0	0	0	0.092328	0	0	0	0		0	0	0	0	0.030776	0.0533056
ENSG00000267606	AC006116.21	0	0	0	0	0.067132	0.424305	0.172445	0.160911	0	0.097072	0		0	0	0.0323573	0.0560445	0.221294	0.183529
ENSG00000266907	AC006116.22	0.020945	0.016569	0.07184	0	0.048172	0.036292	0.033888	0.190838	0.0375	0.018862	0		0.0273385	0.0310088	0.0187873	0.0187501	0.0394507	0.00764794
ENSG00000267776	AC006116.24	0.346155	0.457298	0.677781	0.603977	0.442372	0.580932	0.433891	1.14619	0.332677	0.2656	0.759267		0.521303	0.148429	0.452515	0.267764	0.485732	0.0825549
ENSG00000267459	AC006116.27	0.387824	0.245903	0.748803	0.542172	1.33563	0.522971	0.277425	1.69145	0.739379	0.335799	0.504198		0.481175	0.215571	0.526459	0.202709	0.71201	0.553854
ENSG00000266958	AC006126.3	0	0	0.194381	0.204499	0	0	0	0	0	0	0		0.09972	0.115221	0	0	0	0
ENSG00000267045	AC006126.4	0	0	0	0	0	0	0	0	0	0	0		0	0	0	0	0	0
ENSG00000268355	AC006129.1	0.100368	0	0.254153	0	0	0	0	0.466113	0	0	0.179367		0.0886303	0.120064	0.059789	0.103558	0	0
ENSG00000268027	AC006129.2	0	0	0	0	0.298472	0	0	0.295473	0	0	0		0	0	0	0	0.0994907	0.172323
ENSG00000270164	AC006129.4	0.070825	0.064148	0.173559	0	1.40911	1.59413	2.57091	4.88053	0	0	0		0.077133	0.0717771	0	0	1.85805	0.624246
ENSG00000263997	AC006130.1	0	0	0	0	0	0	0	0	0	0	0		0	0	0	0	0	0
ENSG00000267063	AC006130.3	0	0	0	0	0	0	0	0	0	0	0		0	0	0	0	0	0
ENSG00000267398	AC006130.4	0	0	0	0	0	0	0	0	0	0	0		0	0	0	0	0	0
ENSG00000240320	AC006133.3	0	0	0	0	0	0	0	0	0	0	0		0	0	0	0	0	0
ENSG00000263416	AC006145.1	0	0	0	0	0	0	0	0	0	0	0		0	0	0	0	0	0
ENSG00000226323	AC006150.1	0	0	0	0	0	0	0	0	0	0	0		0	0	0	0	0	0
ENSG00000221428	AC006150.2	0	0	0	0	0	0	0	0	0	0	0		0	0	0	0	0	0
ENSG00000251154	AC006153.3	0	0	0	0	0	0	0	0	0	0	0		0	0	0	0	0	0
ENSG00000225516	AC006156.1	0	0	0	0	0	0	0	0	0	0	0		0	0	0	0	0	0
ENSG00000270073	AC006156.2	0	0	0	0	0	0	0	0	0	0	0		0	0	0	0	0	0
ENSG00000231210	AC006159.3	0.138533	0	0	0.126717	0	0	0	0	0.128668	0.129361	0.255306		0.0663125	0.0767229	0.171112	0.0729153	0	0
ENSG00000243220	AC006159.4	0	0	0	0	0	0	0	0	0	0	0		0	0	0	0	0	0
ENSG00000235427	AC006159.5	0	0	0	0	0	0	0	0	0	0	0		0	0	0	0	0	0
ENSG00000249502	AC006160.5	0.070702	0.114407	0	0.06497	0.055427	0.375894	0.23479	0.328566	0.130838	0.065788	0.065344		0.0625197	0.0471662	0.0873233	0.0376855	0.222037	0.160614
ENSG00000238090	AC006195.2	0.108704	0	0	0	0.298748	0.337635	0.135427	0.336877	0.050191	0	0		0.027176	0.054352	0.0167303	0.0289778	0.25727	0.107296
ENSG00000230173	AC006196.1	0	0	0	0	0	0	0	0	0	0	0		0	0	0	0	0	0
ENSG00000229457	AC006227.1	0	0	0	0	0	0	0	0	0	0	0		0	0	0	0	0	0
ENSG00000269745	AC006262.10	0	0	0	0	0	0	0	0	0	0	0		0	0	0	0	0	0
ENSG00000269729	AC006262.4	0	0.150295	0	0	0	0	0	0	0.604094	0.607344	1.09134		0.0375738	0.0751475	0.767592	0.280376	0	0
ENSG00000268621	AC006262.5	0	0	0	0	0	0	0	0	0.04352	0	0		0	0	0.0145067	0.0251263	0	0
ENSG00000268460	AC006262.6	0.038455	0	0	0.025623	0.182532	0.160563	0.122776	0.213301	0.33483	0.262493	0.312437		0.0160195	0.0192252	0.303253	0.0370326	0.15529	0.0302249
ENSG00000269483	AC006272.1	0	0.262732	0.142271	0.149726	1.01464	1.72319	1.7567	3.02351	0	0	0.301904		0.138682	0.107635	0.100635	0.174304	1.49818	0.419088
ENSG00000268316	AC006272.2	0	0	0	0	0.084194	0	0	0	0	0	0		0	0	0	0	0.0280647	0.0486094
ENSG00000272473	AC006273.4	0	0	0	0	0.511639	0.683395	0.885882	0.550931	0	0	0.054767		0	0	0.0182557	0.0316197	0.693639	0.187332
ENSG00000267530	AC006273.5	0.151976	0.122914	0.162988	0.171394	4.93083	3.65404	4.02546	4.91087	0.422129	0.495228	0.229791		0.152318	0.0211538	0.382383	0.13711	4.20344	0.656739
ENSG00000266927	AC006273.7	0.189158	0.15214	0	0	1.1735	0.498667	1.09522	0.582851	0	0	0.174972		0.0853245	0.0996766	0.058324	0.10102	0.922463	0.369099
ENSG00000253392	AC006277.2	0.270572	0.109481	0.591113	0.24865	0.530453	0.179868	0.280813	0.419164	0.500526	0.44045	0.187548		0.304954	0.203674	0.376175	0.166094	0.330378	0.180472
ENSG00000251412	AC006296.1	0	0	0	0	0	0	0	0	0	0	0		0	0	0	0	0	0
ENSG00000248425	AC006296.2	0	0	0	0	0	0	0	0	0	0	0		0	0	0	0	0	0
ENSG00000222994	AC006322.1	0	0	0	0	0	0	0	0	0	0	0		0	0	0	0	0	0
ENSG00000230785	AC006326.3	0	0	0	0	0	0	0	0	0	0	0		0	0	0	0	0	0
ENSG00000230605	AC006326.5	0	0	0	0	0	1.81337	0	0	0	0	0		0	0	0	0	0.604456	1.04695
ENSG00000252471	AC006328.1	0	0	0	0	0	0	0	0	0	0	0		0	0	0	0	0	0
ENSG00000233619	AC006328.9	0	0	0	0	0	0	0	0	0	0	0		0	0	0	0	0	0
ENSG00000235094	AC006335.10	0	0	0	0	0	0	0	0	0	0	0		0	0	0	0	0	0
ENSG00000242879	AC006335.11	0	0	0	0	0	0	0	0	0	0	0		0	0	0	0	0	0
ENSG00000251275	AC006335.2	0	0	0	0	0	0	0	0	0	0	0		0	0	0	0	0	0
ENSG00000250204	AC006335.6	0	0	0	0	0	0	0	0	0	0	0		0	0	0	0	0	0
ENSG00000229110	AC006355.3	0	0	0	0	0	0	0	0	0	0	0		0	0	0	0	0	0
ENSG00000244000	AC006366.3	0	0	0	0	0	0	0	0	0	0	0		0	0	0	0	0	0
ENSG00000236213	AC006369.2	0.108964	0.175872	0.285353	0.300194	0	0	0	0	0.303786	0	0.402936		0.217596	0.0912053	0.235574	0.20995	0	0
ENSG00000236572	AC006369.3	0	0	0	0	0	0	0	0	0	0	0		0	0	0	0	0	0
ENSG00000252694	AC006371.1	0	0	0	0	0	0	0	0	0	0	0		0	0	0	0	0	0
ENSG00000236669	AC006372.1	0	0	0	0	0	0	0	0	0	0	0		0	0	0	0	0	0
ENSG00000234210	AC006372.4	0	0	0	0	0.04138	0.0187	0.008725	0.016273	0.009638	0	0		0	0	0.00321267	0.0055645	0.022935	0.0167344
ENSG00000223872	AC006372.5	0	0	0	0	0.085536	0	0	0	0	0	0		0	0	0	0	0.028512	0.0493842
ENSG00000233191	AC006372.6	0	0	0	0	0	0	0	0	0	0	0		0	0	0	0	0	0
ENSG00000235431	AC006373.1	0	0	0	0	0	0.188879	0	0	0	0	0		0	0	0	0	0.0629597	0.109049
ENSG00000223070	AC006377.1	0	0	0	0	0	0	0	0	0	0	0		0	0	0	0	0	0
ENSG00000236861	AC006378.2	0	0	0	0	0	0	0	0	0	0	0		0	0	0	0	0	0
ENSG00000221751	AC006380.1	0	0	0	0	0	0	0	0	0	0	0		0	0	0	0	0	0
ENSG00000231418	AC006380.3	0	0	0	0	0	0	0	0	0	0	0		0	0	0	0	0	0
ENSG00000251638	AC006390.4	0	0	0	0	0	0	0	0	0	0	0		0	0	0	0	0	0
ENSG00000248851	AC006427.2	0	0	0	0	0	0	0	0	0	0	0		0	0	0	0	0	0
ENSG00000266633	AC006432.1	0	0	0	0	0	0	0	0	0	0	0		0	0	0	0	0	0
ENSG00000205821	AC006435.1	0	0	0	0	0	0	0	0	0	0	0		0	0	0	0	0	0
ENSG00000242209	AC006445.6	0.175651	0.141308	0	0.161055	0.136358	0	0	0	0	0.330312	0		0.119503	0.0809024	0.110104	0.190706	0.0454527	0.0787263
ENSG00000249148	AC006445.7	0	0	0	0	0	0	0	0	0	0	0		0	0	0	0	0	0
ENSG00000269094	AC006449.1	1.04877	0.337467	0	0.384425	0.162484	0	0	0	0.196446	0.197862	0.194133		0.442665	0.438852	0.196147	0.0018824	0.0541613	0.0938102
ENSG00000221732	AC006452.1	0	0	0	0	0	0	0	0	0	0	0		0	0	0	0	0	0
ENSG00000230000	AC006455.1	0	0	0	0	0	0	0	0	0	0	0		0	0	0	0	0	0
ENSG00000227489	AC006458.3	0	0	0	0	0	0	0	0	0	0	0		0	0	0	0	0	0
ENSG00000228509	AC006460.2	0	0	0.056129	0.191511	0.050382	0	0.053329	0	0	0	0.133498		0.06191	0.0903614	0.0444993	0.0770751	0.0345703	0.029975
ENSG00000228568	AC006461.2	0	0	0	0	0	0	0	0	0	0	0		0	0	0	0	0	0
ENSG00000214998	AC006465.4	0.041723	0	0.036464	0	0	0	0.069293	0.064631	0	0	0		0.0195468	0.0226725	0	0	0.0230977	0.0400063
ENSG00000232887	AC006466.5	0	0	0	0	0	0	0	0	0	0	0		0	0	0	0	0	0
ENSG00000265600	AC006480.1	0	0	0	0	0	0	0	0	0	0	0		0	0	0	0	0	0
ENSG00000228675	AC006482.1	0	0	0	0	0	0	0	0	0	0	0		0	0	0	0	0	0
ENSG00000263900	AC006483.1	0	0	0	0	0	0	0	0	0	0	0		0	0	0	0	0	0
ENSG00000228974	AC006483.5	0	0	0	0	0.231956	0	0.248063	0	0	0	0		0	0	0	0	0.160006	0.138803
ENSG00000204957	AC006486.1	0.06025	0.048922	0.070286	0.055416	0.015826	0.017882	0.033395	0	0.055411	0.037179	0.166996		0.0587185	0.00900056	0.0865287	0.0702805	0.0223677	0.00960512
ENSG00000268643	AC006486.9	2.87811	0	0	0	0	0	0	0	0	0	0		0.719526	1.43905	0	0	0	0
ENSG00000252789	AC006487.1	0	0	0	0	0	0	0	0	0	0	0		0	0	0	0	0	0
ENSG00000251338	AC006499.1	0	0	0	0	0	0	0	0	0	0	0		0	0	0	0	0	0
ENSG00000251278	AC006499.2	0	0	0	0	0	0	0	0	0	0	0		0	0	0	0	0	0
ENSG00000250505	AC006499.3	0	0	0	0	0	0	0	0	0	0	0		0	0	0	0	0	0
ENSG00000250074	AC006499.4	0	0	0	0	0	0	0	0	0	0	0		0	0	0	0	0	0
ENSG00000250573	AC006499.5	0	0	0	0	0	0	0	0	0	0	0		0	0	0	0	0	0
ENSG00000248777	AC006499.6	0	0	0	0	0	0	0	0	0	0	0		0	0	0	0	0	0
ENSG00000251296	AC006499.7	0	0	0	0	0	0	0	0	0	0	0		0	0	0	0	0	0
ENSG00000250040	AC006499.8	0	0	0	0	0	0	0	0	0	0	0		0	0	0	0	0	0
ENSG00000271544	AC006499.9	0	0	0	0	0	0	0	0	0	0	0		0	0	0	0	0	0
ENSG00000224443	AC006509.4	0	0	0	0	0.142264	0	0	0.282611	0	0	0		0	0	0	0	0.0474213	0.0821362
ENSG00000224058	AC006509.7	1.32863	1.21679	1.08307	2.27811	1.73262	1.41027	1.54332	0.960121	1.23199	0.908246	1.14615		1.47665	0.543655	1.09546	0.16772	1.56207	0.161988
ENSG00000222548	AC006534.1	0	0	0	0	0	0	0	0	0	0	0		0	0	0	0	0	0
ENSG00000265086	AC006534.2	0	0	0	0	0	0	0	0	0	0	0		0	0	0	0	0	0
ENSG00000261342	AC006538.1	0.086493	0.093583	0.126098	0.132566	0.726365	0.538621	0.742887	0.759878	0.477778	0.347233	0.319662		0.109685	0.0230222	0.381558	0.0844619	0.669291	0.113465
ENSG00000267001	AC006538.4	0	0	0	0	0	0	0	0	0	0	0		0	0	0	0	0	0
ENSG00000264441	AC006539.1	0	0	0	0	0	0	0	0	0	0	0		0	0	0	0	0	0
ENSG00000240673	AC006539.2	0.124611	0.100465	0	0	0	0.112634	0.170604	0.192737	0	0	0		0.056269	0.0657174	0	0	0.0944127	0.0867493
ENSG00000268070	AC006539.3	0	0	0	0	0	0.090463	0	0	0	0	0		0	0	0	0	0.0301543	0.0522288
ENSG00000269154	AC006539.4	0	0	0	0	0	0	0	0	0	0	0		0	0	0	0	0	0
ENSG00000236540	AC006547.13	0.061973	0.129466	0	0	0	0	0.081452	0	0.057282	0	0		0.0478597	0.0617519	0.019094	0.0330718	0.0271507	0.0470263
ENSG00000234409	AC006547.14	6.95524	3.96146	8.4814	6.36718	0	0	0	0	1.51701	1.64912	1.49671		6.44132	1.87805	1.55428	0.0827586	0	0
ENSG00000268292	AC006547.15	0.29889	0.160899	0.260983	0.091508	0	0.088048	0	0.154232	0	0	0		0.20307	0.0944455	0	0	0.0293493	0.0508345
ENSG00000243762	AC006547.8	0.578879	0	0.202086	0.637831	0.271019	0.613047	0.287963	0	0.322993	0.324714	0.107037		0.354699	0.305244	0.251581	0.125182	0.390676	0.192765
ENSG00000225480	AC006548.19	0	0	0	0	0	0	0	0	0	0	0		0	0	0	0	0	0
ENSG00000270226	AC006548.26	0	0	0	0	0	0	0	0	0	0	0		0	0	0	0	0	0
ENSG00000250456	AC006552.1	0	0	0	0	0	0.017733	0	0	0	0	0		0	0	0	0	0.005911	0.0102382
ENSG00000252234	AC006557.1	0	0	0	0	0	0	0	0	0	0	0		0	0	0	0	0	0
ENSG00000222226	AC006926.1	0	0	0	0	0	0	0	0	0	0	0		0	0	0	0	0	0
ENSG00000269194	AC006942.4	0	0	0	0.108144	0	0	0.097643	0	0	0.110135	0.108892		0.027036	0.054072	0.073009	0.0632307	0.0325477	0.0563742
ENSG00000235328	AC006946.12	0	0.206884	0	0	0	0	0	0	0	0	0		0.051721	0.103442	0	0	0	0
ENSG00000235478	AC006946.15	0	0	0	0	0.472656	0.428127	0.168905	0.160216	0	0	0		0	0	0	0	0.356563	0.164034
ENSG00000273203	AC006946.16	0.091002	0.135515	0.013271	0.013951	0.035873	0	0.025223	0.141126	0	0.014031	0		0.0634347	0.060334	0.004677	0.0081008	0.0203653	0.0184232
ENSG00000273442	AC006946.17	0.139942	0.056616	0.061142	0	0	0.062006	0	0.108393	0	0	0		0.064425	0.0575186	0	0	0.0206687	0.0357992
ENSG00000229330	AC006947.1	0	0	0	0	0	0	0	0	0	0	0		0	0	0	0	0	0
ENSG00000264133	AC006953.1	0	0	0	0	0	0	0	0	0	0	0		0	0	0	0	0	0
ENSG00000234457	AC006960.5	0	0	0	0	0	0	0	0	0	0	0		0	0	0	0	0	0
ENSG00000237400	AC006960.7	0	0	0	0	0	0	0	0	0	0	0		0	0	0	0	0	0
ENSG00000269446	AC006967.1	0	0	0	0	0	0	0	0	0	0	0		0	0	0	0	0	0
ENSG00000235859	AC006978.6	1.24584	1.19709	1.01778	1.03768	9.67451	9.39978	10.1953	6.50148	0.7067	1.11308	0.561517		1.1246	0.113899	0.793767	0.285905	9.75655	0.404076
ENSG00000235193	AC006987.4	0	0	0	0	0	0	0	0	0	0	0		0	0	0	0	0	0
ENSG00000235691	AC006987.5	0	0	0	0	0	0	0	0	0	0	0		0	0	0	0	0	0
ENSG00000226975	AC006987.6	0	0	0	0	0	0	0	0	0	0	0		0	0	0	0	0	0
ENSG00000231411	AC006987.7	0	0	0	0	0	0	0	0.065572	0	0	0		0	0	0	0	0	0
ENSG00000211518	AC006988.1	0	0	0	0	0	0	0	0	0	0	0		0	0	0	0	0	0
ENSG00000224518	AC006989.2	0	0	0	0	0	0	0	0	0	0	0		0	0	0	0	0	0
ENSG00000231063	AC006994.1	0	0	0	0	0	0	0	0	0	0	0		0	0	0	0	0	0
ENSG00000231294	AC006994.2	0	0	0	0	0.095708	0.108259	0	0.189852	0	0	0		0	0	0	0	0.067989	0.0592137
ENSG00000263530	AC006994.3	0	0	0	0	0	0	0	0	0	0	0		0	0	0	0	0	0
ENSG00000205580	AC006995.8	0	0.009648	0	0.024686	0.02435	0	0	0	0	0	0		0.0085835	0.0116587	0	0	0.00811667	0.0140585
ENSG00000225726	AC007000.10	0.260327	0	0	0.119494	0	0.114744	0	0	0.242437	0	0		0.0949552	0.123805	0.0808123	0.139971	0.038248	0.0662475
ENSG00000237815	AC007000.11	0	0	0	0	0	0	0	0	0	0	0		0	0	0	0	0	0
ENSG00000205482	AC007000.12	0.323772	0.024205	0	0.294607	0.231499	0.28337	0.108646	0	0.196531	0.170406	0.17969		0.160646	0.17222	0.182209	0.0132434	0.207838	0.0897329
ENSG00000231183	AC007003.1	0	0	0	0	0	0	0	0	0	0	0		0	0	0	0	0	0
ENSG00000244239	AC007009.1	0	0	0	0	1.80007	2.36205	2.28531	2.88606	0	0	0		0	0	0	0	2.14914	0.304733
ENSG00000265212	AC007009.2	0	0	0	0	0	0	0	0	0	0	0		0	0	0	0	0	0
ENSG00000249930	AC007016.3	0	0	0	0	0	0	0	0	0	0	0		0	0	0	0	0	0
ENSG00000263653	AC007025.1	0	0	0	0	0	0	0	0	0	0	0		0	0	0	0	0	0
ENSG00000230751	AC007036.4	0.154674	0.124526	0	0.141907	0.120266	0	0	0	0.144349	0	0		0.105277	0.0712638	0.0481163	0.0833399	0.0400887	0.0694356
ENSG00000251660	AC007036.5	0	0	0	0	0	0	0	0	0	0	0		0	0	0	0	0	0
ENSG00000227017	AC007036.6	0	0	0	0	0	0	0	0	0	0	0		0	0	0	0	0	0
ENSG00000229127	AC007038.7	0.140584	0.130459	0.123	0.203191	0.237391	0.33975	0.183672	0.342566	0.332467	0.353197	0.278327		0.149309	0.0366373	0.32133	0.0386574	0.253604	0.0792921
ENSG00000265812	AC007040.1	0	0	0	0	0	0	0	0	0	0	0		0	0	0	0	0	0
ENSG00000258881	AC007040.11	0.180176	0.267985	0.096397	0.207096	0	0	0	0.016723	0.011981	0	0.009887		0.187914	0.0712146	0.00728933	0.00639898	0	0
ENSG00000266029	AC007040.2	0	0	0	0	0	0	0	0	0	0	0		0	0	0	0	0	0
ENSG00000266186	AC007040.3	0	0	0	0	0	0	0	0	0	0	0		0	0	0	0	0	0
ENSG00000228384	AC007040.6	0	0	0	0	0	0	0	0	0	0	0		0	0	0	0	0	0
ENSG00000239322	AC007040.7	1.14139	1.5689	0.558259	0.605047	0.033505	0	0	0	0.087216	0.118614	0		0.9684	0.479852	0.06861	0.061457	0.0111683	0.0193441
ENSG00000236469	AC007040.8	0	0	0	0	0	0	0	0	0	0	0		0	0	0	0	0	0
ENSG00000252216	AC007041.1	0	0	0	0	0	0	0	0	0	0	0		0	0	0	0	0	0
ENSG00000235411	AC007041.2	0.085235	0.172721	0.037035	0.065429	0.303578	0.342625	0.708813	0.330811	0.19901	0.518348	0.390269		0.090105	0.0585219	0.369209	0.160707	0.451672	0.223545
ENSG00000264718	AC007050.1	0	0	0	0	0	0	0	0	0	0	0		0	0	0	0	0	0
ENSG00000236003	AC007050.17	0	0	0	0	0	0	0	0	0	0	0		0	0	0	0	0	0
ENSG00000250261	AC007050.18	0	0.034767	0	0.039428	0	0	0	0	0	0	0		0.0185487	0.0215026	0	0	0	0
ENSG00000239163	AC007056.1	0	0	0	0	0	0	0	0	0	0	0		0	0	0	0	0	0
ENSG00000237835	AC007064.22	0	0	0	0	0	0	0	0	0	0	0		0	0	0	0	0	0
ENSG00000237689	AC007064.24	0.124992	0	0	0	0	0	0	0	0	0	0		0.031248	0.062496	0	0	0	0
ENSG00000237358	AC007064.25	0	0	0	0	0	0	0	0	0	0	0		0	0	0	0	0	0
ENSG00000250614	AC007078.4	0	0	0	0	0	0	0	0	0	0	0		0	0	0	0	0	0
ENSG00000223838	AC007091.1	0	0	0.090761	0	0	0	0	0	0	0	0		0.0226902	0.0453805	0	0	0	0
ENSG00000223052	AC007096.1	0	0	0	0	0	0	0	0	0	0	0		0	0	0	0	0	0
ENSG00000226605	AC007098.1	0.89027	0	0	0	0	0	0.368426	0	0	0	0		0.222568	0.445135	0	0	0.122809	0.212711
ENSG00000231172	AC007099.1	0.040253	0	0	0	0	0	0	0	0	0	0		0.0100632	0.0201265	0	0	0	0
ENSG00000237293	AC007099.2	0	0	0	0	0	0	0	0	0	0	0		0	0	0	0	0	0
ENSG00000251410	AC007106.1	0	0	0	0	0	0	0	0	0	0	0		0	0	0	0	0	0
ENSG00000265809	AC007114.1	0	0	0	0	0	0	0	0	0	0	0		0	0	0	0	0	0
ENSG00000258148	AC007115.3	0	0	0	0	0	0	0	0	0	0	0		0	0	0	0	0	0
ENSG00000250497	AC007126.1	0	0.007171	0	0	0	0	0	0	0	0	0		0.00179275	0.0035855	0	0	0	0
ENSG00000229970	AC007128.1	0	0	0.021193	0	0.308945	0.305401	0.61806	0.791705	0	0	0		0.00529825	0.0105965	0	0	0.410802	0.179499
ENSG00000222030	AC007131.1	0	0	0	0	0	0	0	0	0	0	0		0	0	0	0	0	0
ENSG00000233891	AC007131.2	0	0	0	0	0	0	0	0	0	0	0		0	0	0	0	0	0
ENSG00000221653	AC007131.3	0	0	0	0	0	0	0	0	0	0	0		0	0	0	0	0	0
ENSG00000267180	AC007136.1	0	0	0	0	0	0	0	0	0	0	0		0	0	0	0	0	0
ENSG00000234718	AC007161.5	0	0	0	0	0	0	0	0.072013	0	0	0.042979		0	0	0.0143263	0.0248139	0	0
ENSG00000224590	AC007163.10	0	0	0	0	0	0	0	0	0	0	0		0	0	0	0	0	0
ENSG00000234731	AC007163.11	0	0	0	0	0	0	0	0	0	0	0		0	0	0	0	0	0
ENSG00000237166	AC007163.3	0	0	0.018967	0.019939	0	0	0	0	0	0	0		0.0097265	0.0112382	0	0	0	0
ENSG00000230408	AC007163.6	0	0	0.050621	0	0.045459	0	0.048096	0	0.053503	0.053815	0		0.0126552	0.0253105	0.0357727	0.0309804	0.031185	0.0270392
ENSG00000234842	AC007163.8	0.161966	0	0.141488	0	0	0	0	0	0	0	0		0.0758635	0.0879976	0	0	0	0
ENSG00000227736	AC007163.9	0	0	0	0	0	0	0	0	0	0	0		0	0	0	0	0	0
ENSG00000231815	AC007179.1	0	0	0	0	0	0	0	0	0	0	0		0	0	0	0	0	0
ENSG00000252455	AC007179.2	0	0	0	0	0	0	0	0	0	0	0		0	0	0	0	0	0
ENSG00000224721	AC007182.6	0	0	0.035851	0.037688	0.016145	0	0	0	0	0	0.018929		0.0183847	0.0212421	0.00630967	0.0109287	0.00538167	0.00932132
ENSG00000269145	AC007192.6	0	0	0	0	0.219383	0	0	0.217789	0	0	0		0	0	0	0	0.0731277	0.126661
ENSG00000269124	AC007193.10	0	0	0	0	0	0	0	0	0	0	0		0	0	0	0	0	0
ENSG00000267922	AC007193.6	0	0	0	0	0.194325	0	0.207665	0.385246	0.471685	0	0		0	0	0.157228	0.272327	0.133997	0.116236
ENSG00000269151	AC007193.8	0	0	0	0	0	0	0	0	0	0	0		0	0	0	0	0	0
ENSG00000268810	AC007193.9	0	0.119617	0.129529	0	0	0.130788	0	0	0	0.139324	0		0.0622865	0.072036	0.0464413	0.0804387	0.043596	0.0755105
ENSG00000268461	AC007204.1	0	0	0	0	0	0	0	0	0	0	0		0	0	0	0	0	0
ENSG00000267268	AC007204.2	0	0	0	0.12707	0.325261	0.061273	0.28701	0.214209	0	0	0.127798		0.0317675	0.063535	0.0425993	0.0737842	0.224515	0.142659
ENSG00000266163	AC007216.1	0	0	0	0	0	0	0	0	0	0	0		0	0	0	0	0	0
ENSG00000269121	AC007216.2	0	0	0	0	0	0	0	0	0	0	0		0	0	0	0	0	0
ENSG00000269696	AC007228.11	0.239114	0.229431	0.304288	0.43984	0.479548	0.483784	0.5783	0.674127	0.459901	0.221363	0.321339		0.303168	0.0969889	0.334201	0.119788	0.513877	0.0558319
ENSG00000268352	AC007228.5	0	0	0	0	0	0.104827	0	0.367596	0	0	0		0	0	0	0	0.0349423	0.0605219
ENSG00000268036	AC007228.8	0	0	0	0	0	0	0	0	0	3.60479	0		0	0	1.2016	2.08123	0	0
ENSG00000268568	AC007228.9	1.43073	0.812495	1.59394	1.59925	1.60578	1.69202	1.62826	1.01209	1.30877	1.75868	1.48113		1.35911	0.372707	1.5162	0.226996	1.64202	0.044736
ENSG00000267544	AC007229.3	11.6557	13.9497	12.2595	12.0487	13.1344	12.705	15.2661	14.4855	10.9632	11.6087	9.89373		12.4784	1.01227	10.8219	0.866184	13.7018	1.37159
ENSG00000226230	AC007237.2	0	0	0	0	0	0	0	0	0	0	0		0	0	0	0	0	0
ENSG00000231043	AC007238.1	0.439632	0.569268	0.500851	0.509496	0.293554	0.229507	0.491728	0.176581	0.64173	0.391617	0.44741		0.504812	0.0530429	0.493586	0.131295	0.338263	0.136708
ENSG00000252439	AC007241.1	0	0	0	0	0	0	0	0	0	0	0		0	0	0	0	0	0
ENSG00000221374	AC007242.1	0	0	0	0	0	0	0	0	0	0	0		0	0	0	0	0	0
ENSG00000231312	AC007246.3	6.9629	8.29475	7.01724	7.354	4.81555	4.44761	3.35692	5.68632	11.0629	6.57766	7.9357		7.40722	0.616455	8.52541	2.30002	4.2067	0.758573
ENSG00000205716	AC007248.6	0	0.144955	0	0	0.139849	0	0	0	0	0	0		0.0362388	0.0724775	0	0	0.0466163	0.0807419
ENSG00000236785	AC007248.7	0	0	0	0	0	0	0	0	0	0	0		0	0	0	0	0	0
ENSG00000217258	AC007249.3	0	0.205282	0.111084	0.116897	0	0.336805	0.21106	0.393827	0.118544	0	0.235446		0.108316	0.0840953	0.117997	0.117724	0.182622	0.170194
ENSG00000225226	AC007250.4	0	0	0	0	0.309464	0.306472	0.634939	0.888497	0	0	0		0	0	0	0	0.416958	0.188783
ENSG00000236757	AC007251.2	0	0	0	0	0	0	0	0	0	0	0		0	0	0	0	0	0
ENSG00000235653	AC007253.1	0	0	0	0	0	0	0	0	0	0	0		0	0	0	0	0	0
ENSG00000223813	AC007255.8	0.846235	0.137293	0.149317	0.062251	3.00488	3.43603	3.3162	4.55268	0.093547	0.251007	0.157856		0.298774	0.367001	0.16747	0.079169	3.25237	0.222552
ENSG00000213090	AC007256.5	0.032118	0.1044	0.013882	0.087377	0.101727	0.042825	0.040105	0.024564	0.058984	0.0746	0.162708		0.0594443	0.043297	0.098764	0.0559249	0.0615523	0.0348189
ENSG00000226925	AC007271.3	0	0	0	0	0	0	0	0	0	0	0		0	0	0	0	0	0
ENSG00000237078	AC007272.1	0	0	0	0	0	0	0	0	0	0	0		0	0	0	0	0	0
ENSG00000224672	AC007272.3	0	0	0	0	0	0.094465	0.088705	0	0	0	0		0	0	0	0	0.0610567	0.052955
ENSG00000223422	AC007274.2	0	0	0	0	0	0	0	0	0	0	0		0	0	0	0	0	0
ENSG00000236690	AC007274.5	0	0	0	0	0	0	0	0	0	0	0		0	0	0	0	0	0
ENSG00000213981	AC007277.3	0	0.032898	0	0.037304	0.015904	0.01797	0.01678	0.031297	0	0	0		0.0175505	0.0203452	0	0	0.0168847	0.00103697
ENSG00000236525	AC007278.2	0	0	0	0	0	0	0	0	0	0	0		0	0	0	0	0	0
ENSG00000234389	AC007278.3	0.03529	0	0	0	0	0	0	0	0	0	0		0.0088225	0.017645	0	0	0	0
ENSG00000230799	AC007279.2	0.061411	0.04972	0.053674	0.056442	0	0	0	0	0.056759	0	0		0.0553117	0.00491353	0.0189197	0.0327698	0	0
ENSG00000224299	AC007282.6	0.115776	0	0	0.106305	0	0	0	0	0	0	0		0.0555203	0.0642258	0	0	0	0
ENSG00000235579	AC007283.4	0	0	0	0	0	0	0	0	0	0	0		0	0	0	0	0	0
ENSG00000234431	AC007283.5	2.6694	2.96704	2.6218	2.99378	1.02184	0.742544	1.30773	0	1.21663	0	1.87903		2.813	0.194585	1.03188	0.953039	1.02404	0.282598
ENSG00000227014	AC007285.6	0.091765	0.148273	0.160282	0.168588	0	0.050238	0.047026	0.142083	0.085119	0.256734	0.156976		0.142227	0.0346595	0.166276	0.0861847	0.0324213	0.0281236
ENSG00000231519	AC007285.7	0	0	0	0	0	0	0	0	0	0	0		0	0	0	0	0	0
ENSG00000267938	AC007292.1	0	0	0	0	0	0	0	0	0	0	0		0	0	0	0	0	0
ENSG00000269318	AC007292.3	0.049664	0.040313	0.021724	0.045675	0.078235	0.0221	0.041286	0	0.114254	0.068988	0.022943		0.039344	0.0123557	0.0687283	0.0456561	0.047207	0.0285321
ENSG00000269807	AC007292.4	0	0	0	0	0	0	0	0	0	0	0		0	0	0	0	0	0
ENSG00000267980	AC007292.6	0.498378	0.345613	0.062211	0.523394	1.50693	1.89255	1.95056	2.09548	0.065881	0.596272	0.329013		0.357399	0.2119	0.330389	0.265198	1.78335	0.241134
ENSG00000269425	AC007292.7	0	0	0	0	0.823019	0.312216	0.29356	0	0	0	0		0	0	0	0	0.476265	0.300443
ENSG00000234252	AC007308.6	0.018269	0	0	0	0	0	0	0	0	0	0		0.00456725	0.0091345	0	0	0	0
ENSG00000272600	AC007308.7	0.405532	0	0	0.55743	0	0	0	0.624215	0	0	0		0.24074	0.284816	0	0	0	0
ENSG00000224946	AC007312.3	0	0	0	0	0	0	0	0	0	0	0		0	0	0	0	0	0
ENSG00000226046	AC007316.3	0	0	0	0	0	0	0	0	0	0	0		0	0	0	0	0	0
ENSG00000233128	AC007317.1	0	0	0	0	0	0	0	0	0.100989	0	0		0	0	0.033663	0.058306	0	0
ENSG00000172974	AC007318.5	4.29009	4.57732	4.01	4.12201	6.15086	7.91727	6.57719	3.78498	4.02302	5.27979	4.4781		4.24985	0.246795	4.59363	0.636303	6.88178	0.921755
ENSG00000224063	AC007319.1	0.062162	0.203459	0.494163	0.114262	0.34142	0.330756	0.845161	0.481548	0.432726	0	0.057448		0.218511	0.192807	0.163391	0.235013	0.505779	0.293962
ENSG00000229725	AC007322.1	0	0	0	0	0	0	0	0	0	0	0		0	0	0	0	0	0
ENSG00000251618	AC007322.3	0	0	0	0	0	0	0	0	0	0	0		0	0	0	0	0	0
ENSG00000227444	AC007322.5	0	0	0	0	0	0	0	0	0	0	0		0	0	0	0	0	0
ENSG00000237968	AC007322.7	0	0	0	0	0	0	0	0	0	0	0		0	0	0	0	0	0
ENSG00000271275	AC007326.9	0	0	0	0	0	0	0	0	0	0	0		0	0	0	0	0	0
ENSG00000229679	AC007327.5	0	0	0	0	0	0	0	0	0	0	0		0	0	0	0	0	0
ENSG00000228770	AC007327.6	0	0	0	0	0	0	0	0	0	0	0		0	0	0	0	0	0
ENSG00000221515	AC007333.1	0	0	0	0	0	0	0	0	0	0	0		0	0	0	0	0	0
ENSG00000221134	AC007339.1	0	0	0	0	0	0	0	0	0	0	0		0	0	0	0	0	0
ENSG00000214696	AC007347.1	5.83168	4.54906	6.61847	9.32175	3.11107	2.07447	3.28033	0	5.43896	5.11423	5.56406		6.58024	2.01688	5.37242	0.232182	2.82195	0.652851
ENSG00000229424	AC007349.4	0	0	0	0	0	0	0	0	0	0	0		0	0	0	0	0	0
ENSG00000235728	AC007349.5	0	0	0	0	0	0	0	0	0	0	0		0	0	0	0	0	0
ENSG00000230831	AC007349.7	0	0	0	0	0	0	0	0	0	0	0		0	0	0	0	0	0
ENSG00000221532	AC007353.1	0	0	0	0	0	0	0	0	0	0	0		0	0	0	0	0	0
ENSG00000221489	AC007358.1	0	0	0	0	0	0	0	0	0	0	0		0	0	0	0	0	0
ENSG00000236951	AC007359.6	0	0	0	0	0	0	0	0	0	0	0		0	0	0	0	0	0
ENSG00000180672	AC007362.1	7.55506	4.51295	5.1338	8.25936	1.62818	1.54365	1.54053	3.02069	15.6077	15.0473	16.3532		6.36529	1.82124	15.6694	0.655177	1.57079	0.0497256
ENSG00000225216	AC007362.3	0	0	0	0	0	0	0	0	0	0	0		0	0	0	0	0	0
ENSG00000162947	AC007364.1	0	0	0	0	0	0	0	0	0.022574	0	0		0	0	0.00752467	0.0130331	0	0
ENSG00000233694	AC007365.1	0	0	0	0	0	0	0	0.040742	0	0	0		0	0	0	0	0	0
ENSG00000253082	AC007365.2	0	0	0	0	0	0	0	0	0	0	0		0	0	0	0	0	0
ENSG00000226756	AC007365.3	0.089938	0.14534	0	0	0.070368	0.079552	0	0	0.166815	0	0		0.0588195	0.0715859	0.055605	0.0963107	0.0499733	0.0435211
ENSG00000227791	AC007365.4	0.143375	0.112455	0	0	0.221864	0	0.118804	0	0	0	0		0.0639575	0.0749228	0	0	0.113556	0.111025
ENSG00000269883	AC007375.1	0	0	0	0	0.239628	0.338436	0.237001	0.294684	0	0	0		0	0	0	0	0.271688	0.0578201
ENSG00000268898	AC007377.1	0	0	0	0	0	0	0	0	0	0	0		0	0	0	0	0	0
ENSG00000223929	AC007381.2	0	0	0	0	0	0	0	0.23851	0	0	0		0	0	0	0	0	0
ENSG00000228590	AC007381.3	0	0	0	0	0	0.039547	0	0.034443	0	0	0		0	0	0	0	0.0131823	0.0228325
ENSG00000268688	AC007382.1	1.43831	1.16921	0.627032	0	2.79483	0	1.79232	0	4.11338	2.09225	0.678626		0.808639	0.635972	2.29475	1.72631	1.52905	1.41589
ENSG00000227946	AC007383.3	3.94556	3.46764	3.32042	3.4833	11.963	10.8484	12.9566	13.7339	4.69047	5.29581	6.1863		3.55423	0.271007	5.39086	0.752433	11.9227	1.0547
ENSG00000231955	AC007383.4	0.098672	0.080048	0.115072	0	0.025884	0.116996	0.054671	0.254943	0.030296	0.030484	0		0.073448	0.051013	0.02026	0.0175459	0.0658503	0.0465734
ENSG00000159186	AC007383.6	0	0	0	0.081009	0.069007	0	0	0.136549	0	0	0		0.0202522	0.0405045	0	0	0.0230023	0.0398412
ENSG00000237638	AC007386.2	0	0	0	0	0.011641	0	0.012277	0.045795	0	0	0		0	0	0	0	0.00797267	0.00691185
ENSG00000227394	AC007386.3	0	0.161292	0.087207	0.091732	0.780626	0.529575	0.248542	0.618438	0.370899	0	0.092327		0.0850578	0.0660698	0.154409	0.193086	0.519581	0.266183
ENSG00000232613	AC007386.4	0	0	0	0	0	0	0	0	0	0	0		0	0	0	0	0	0
ENSG00000224646	AC007387.2	0	0	1.41232	0	0	0	0	0	0	0	0		0.35308	0.70616	0	0	0	0
ENSG00000237979	AC007389.1	0	0	0.057488	0	0	0	0	0	0	0	0		0.014372	0.028744	0	0	0	0
ENSG00000223739	AC007389.2	0	0	0	0	0	0	0	0	0	0	0		0	0	0	0	0	0
ENSG00000235725	AC007389.3	0	0	0.048022	0	0.021614	0	0.022816	0	0	0	0		0.0120055	0.024011	0	0	0.01481	0.0128399
ENSG00000265899	AC007389.4	0	0	0	0	0	0	0	0	0	0	0		0	0	0	0	0	0
ENSG00000233159	AC007390.4	0	0	0	0	0.170767	0	0	0	0	0	0		0	0	0	0	0.0569223	0.0985924
ENSG00000232028	AC007391.2	0	0	0	0	0.096281	0.108908	0.204701	0	0	0	0		0	0	0	0	0.13663	0.0592883
ENSG00000232046	AC007392.3	0	0	0	0	0	0	0	0	0	0	0		0	0	0	0	0	0
ENSG00000237179	AC007392.4	0	0	0	0	0	0	0	0	0	0	0		0	0	0	0	0	0
ENSG00000223604	AC007394.3	0	0	0	0	0	0	0	0.176629	0	0	0		0	0	0	0	0	0
ENSG00000235035	AC007395.3	0	0	0	0	0	0	0	0	0	0	0		0	0	0	0	0	0
ENSG00000231386	AC007395.4	0	0	0	0	0	0	0	0	0	0.075436	0		0	0	0.0251453	0.043553	0	0
ENSG00000256845	AC007401.1	0	0	0.020485	0	0	0	0	0	0.021544	0	0.021634		0.00512125	0.0102425	0.0143927	0.0124645	0	0
ENSG00000217075	AC007401.2	0.476531	0.255721	0.13847	0.145715	0.370384	0.139768	0	0	0.444818	0	0.146897		0.254109	0.157687	0.197238	0.226642	0.170051	0.18704
ENSG00000222692	AC007402.1	0	0	0	0	0	0	0	0	0	0	0		0	0	0	0	0	0
ENSG00000232688	AC007403.1	0	0	0	0	0	0	0	0	0	0	0		0	0	0	0	0	0
ENSG00000230525	AC007403.2	0	0	0	0	0	0	0	0	0	0	0		0	0	0	0	0	0
ENSG00000223859	AC007403.3	0	0	0	0	0	0	0	0	0	0	0		0	0	0	0	0	0
ENSG00000234350	AC007405.4	0.021961	0.035659	0.019213	0	0.138417	0.058649	0.219088	0.578888	0	0	0		0.0192083	0.0146874	0	0	0.138718	0.0802199
ENSG00000239467	AC007405.6	1.3637	0.559289	0.658966	0.82918	4.0911	4.36577	6.03732	11.8247	0.155356	0.234311	0.232432		0.852785	0.358377	0.207366	0.0450521	4.8314	1.05335
ENSG00000235934	AC007405.8	0	0	0	0	0	0	0	0	0	0	0		0	0	0	0	0	0
ENSG00000268503	AC007421.1	0	0	0	0	0	0	0	0	0	0	0		0	0	0	0	0	0
ENSG00000224173	AC007422.1	0	0	0	0	0	0	0	0	0.045044	0	0		0	0	0.0150147	0.0260062	0	0
ENSG00000266510	AC007435.1	0	0	0	0	0	0	0	0	0	0	0		0	0	0	0	0	0
ENSG00000211542	AC007436.1	0	0	0	0	0	0	0	0	0	0	0		0	0	0	0	0	0
ENSG00000221128	AC007450.1	0	0	0	0	0	0	0	0	0	0	0		0	0	0	0	0	0
ENSG00000267893	AC007461.1	0.380652	0.184715	0.199539	0.209856	0.059649	0	0	0.235835	0.422927	0.07088	0.281456		0.24369	0.0918889	0.258421	0.17715	0.019883	0.0344384
ENSG00000226101	AC007461.2	0	0	0	0	0	0	0	0	0	0	0		0	0	0	0	0	0
ENSG00000226506	AC007463.2	0	0	0	0	0	0.193291	0.47361	0.112652	0	0	0		0	0	0	0	0.2223	0.238134
ENSG00000212032	AC007486.1	0	0	0	0	0	0	0	0	0	0	0		0	0	0	0	0	0
ENSG00000215923	AC007528.1	0	0	0	0	0	0	0	0	0	0	0		0	0	0	0	0	0
ENSG00000252445	AC007535.1	0	0	0	0	0	0	0	0	0	0	0		0	0	0	0	0	0
ENSG00000221156	AC007551.1	0	0	0	0	0	0	0	0	0	0	0		0	0	0	0	0	0
ENSG00000232736	AC007551.2	0	0	0	0	0	0	0.097925	0	0.109874	0	0		0	0	0.0366247	0.0634358	0.0326417	0.056537
ENSG00000228878	AC007551.3	0.636959	0.436314	0.845996	0.226298	0.114654	0.099644	0.074392	0.121396	0.515409	0.205824	0.061982		0.536392	0.265921	0.261072	0.231707	0.09623	0.020347
ENSG00000235321	AC007556.3	0	0	0	0	0	0	0	0	0	0	0		0	0	0	0	0	0
ENSG00000223874	AC007557.1	0	0	0	0	0	0	0.15303	0	0	0	0		0	0	0	0	0.05101	0.0883519
ENSG00000237479	AC007557.2	0	0	0	0	0	0	0	0	0	0	0		0	0	0	0	0	0
ENSG00000227021	AC007557.3	0	0	0	0	0	0	0	0	0	0	0		0	0	0	0	0	0
ENSG00000231597	AC007557.4	0	0	0	0	0	0	0	0	0	0	0		0	0	0	0	0	0
ENSG00000235993	AC007559.1	0	0	0	0	0	0	0	0	0	0	0		0	0	0	0	0	0
ENSG00000238165	AC007560.1	1.3482	0	0.572137	0.533885	0	0.53148	1.12766	0	0.589994	0.580282	1.16022		0.613556	0.555043	0.776831	0.332058	0.553046	0.564138
ENSG00000215968	AC007560.2	0	0	0	0	0	0	0	0	0	0	0		0	0	0	0	0	0
ENSG00000235583	AC007562.1	0	0.095822	0	0	0	0	0	0	0	0	0		0.0239555	0.047911	0	0	0	0
ENSG00000236295	AC007563.1	0	0	0	0	0	0	0	0	0	0	0		0	0	0	0	0	0
ENSG00000229352	AC007563.3	0	0	0	0	0	0.070028	0	0	0	0	0		0	0	0	0	0.0233427	0.0404307
ENSG00000237930	AC007563.4	0	0	0	0	0	0	0	0	0	0	0		0	0	0	0	0	0
ENSG00000236886	AC007563.5	0	0	0	0	0	0	0	0	0	0	0		0	0	0	0	0	0
ENSG00000244055	AC007566.10	1.9171	0.772219	2.32835	0.718195	1.01976	0.384271	0.864982	1.45648	1.36898	3.03893	2.57932		1.43397	0.813138	2.32907	0.862642	0.756339	0.331384
ENSG00000266112	AC007567.1	0	0	0	0	0	0	0	0	0	0	0		0	0	0	0	0	0
ENSG00000224136	AC007568.1	0	0	0	0	0	0	0	0	0	0	0		0	0	0	0	0	0
ENSG00000220993	AC007611.1	0	0	0	0	0	0	0	0	0	0	0		0	0	0	0	0	0
ENSG00000203648	AC007618.3	0	0	0	0	0	0	0	0	0	0	0		0	0	0	0	0	0
ENSG00000242539	AC007620.3	1.54537	0.932114	1.01983	0.736882	0.342308	0.142594	0.155411	0.331285	0.792457	0.280479	0.148065		1.05855	0.345422	0.407	0.340317	0.213438	0.111789
ENSG00000264131	AC007631.1	0	0	0	0	0	0	0	0	0	0	0		0	0	0	0	0	0
ENSG00000235464	AC007652.1	0	0	0	0	0	0	0	0	0	0	0		0	0	0	0	0	0
ENSG00000226297	AC007677.2	0	0	0	0	0	0	0	0	0	0	0		0	0	0	0	0	0
ENSG00000213739	AC007679.1	0	0	0.108395	0.114058	0	0	0	0	0	0	0		0.0556133	0.0642583	0	0	0	0
ENSG00000225610	AC007679.3	0.067085	0	0	0	0	0	0	0	0	0	0		0.0167713	0.0335425	0	0	0	0
ENSG00000237041	AC007679.4	0	0	0	0	0	0.148828	0	0	0.158055	0	0		0	0	0.052685	0.0912531	0.0496093	0.0859259
ENSG00000237374	AC007680.2	0	0	0	0	0	0	0	0	0	0	0		0	0	0	0	0	0
ENSG00000231918	AC007682.1	0	0	0.00945	0	0.068141	0.086609	0.098784	0.552685	0	0	0		0.0023625	0.004725	0	0	0.0845113	0.0154288
ENSG00000216011	AC007682.2	0	0	0	0	0	0	0	0	0	0	0		0	0	0	0	0	0
ENSG00000272385	AC007682.3	0	0	0	0	0	0	0	0	0	0	0		0	0	0	0	0	0
ENSG00000203632	AC007690.1	0.024341	0.019759	0	0	0.613539	0.49827	0.404701	0.339676	0.201581	0.112702	0.134939		0.011025	0.0128673	0.149741	0.0462513	0.505503	0.104607
ENSG00000265300	AC007731.1	0	0	0	0	0	0	0	0	0	0	0		0	0	0	0	0	0
ENSG00000237750	AC007740.1	0	0	0	0	0	0	0	0	0	0	0		0	0	0	0	0	0
ENSG00000225896	AC007742.3	0	0	0	0	0	0	0	0	0	0	0		0	0	0	0	0	0
ENSG00000250868	AC007742.7	0	0	0	0	0	0	0	0	0	0	0		0	0	0	0	0	0
ENSG00000233251	AC007743.1	0.11213	0.136629	0.128031	0.064465	0.066311	0.062437	0.06749	0.085056	0.12881	0.127043	0.064746		0.110314	0.0322066	0.106866	0.036488	0.0654127	0.00264357
ENSG00000236841	AC007750.5	0.595754	0.328783	0.344287	0.155105	0	0	0	0	0.061961	0.031185	0.093462		0.355982	0.181401	0.0622027	0.0311392	0	0
ENSG00000263960	AC007773.1	0	0	0	0	0	0	0	0	0	0	0		0	0	0	0	0	0
ENSG00000267213	AC007773.2	0.612114	0.247975	0.401362	0.09378	0.520885	0.724512	0.635562	0.395229	0.800476	0.236831	0.471369		0.338808	0.221283	0.502892	0.283142	0.626986	0.102084
ENSG00000269093	AC007773.3	0	0	0	0	0	0	0	0	0	0	0		0	0	0	0	0	0
ENSG00000267610	AC007787.2	0	0	0	0	0	0	0	0	0	0	0		0	0	0	0	0	0
ENSG00000226205	AC007790.4	0	0	0	0	0	0	0	0	0	0	0		0	0	0	0	0	0
ENSG00000267617	AC007795.1	0	0	0	0	0	0	0	0	0	0	0		0	0	0	0	0	0
ENSG00000267662	AC007796.1	0	0.255653	0.092169	0	0.082467	0	0	0.490217	0.294232	0.295797	0.195198		0.0869555	0.120566	0.261742	0.0576344	0.027489	0.0476123
ENSG00000221233	AC007842.1	0	0	0	0	0	0	0	0	0	0	0		0	0	0	0	0	0
ENSG00000231859	AC007875.2	0	0	0	0	0.142879	0.323763	0.152362	0	0	0	0.17035		0	0	0.0567833	0.0983516	0.206335	0.101806
ENSG00000235982	AC007875.3	0.359567	0	0.104592	0	0.186977	0.52871	0.496793	0.556237	0.223016	0	0		0.11604	0.169673	0.0743387	0.128758	0.40416	0.188762
ENSG00000224342	AC007879.1	0	0	0	0	0	0	0	0	0	0	0		0	0	0	0	0	0
ENSG00000234902	AC007879.2	0.746772	0.68884	0.878673	0.918081	0	0.28266	0.176947	0	1.17883	0.597863	0.800904		0.808091	0.108106	0.859199	0.294838	0.153202	0.142818
ENSG00000240440	AC007879.3	0	0.172971	0.213374	0.320968	0	0	0	0	0.22296	0.202936	0		0.176828	0.13341	0.141965	0.123353	0	0
ENSG00000225916	AC007879.4	0.108097	0	0	0.198541	0.084414	0	0	0	0	0.201961	0.099931		0.0766595	0.095911	0.100631	0.100982	0.028138	0.0487364
ENSG00000223725	AC007879.5	0.672042	0.450443	0.682193	0.512646	0.174315	0.100202	0.465988	0.172779	0.518946	0.10434	0.414614		0.579331	0.115809	0.345967	0.215659	0.246835	0.193376
ENSG00000225064	AC007879.6	0	0	0	0	0	0	0	0	0.1086	0	0		0	0	0.0362	0.0627002	0	0
ENSG00000229647	AC007879.7	9.12329	9.35999	6.63729	5.0676	0	0	0	0	1.84817	1.72425	2.36926		7.54704	2.06128	1.98056	0.342281	0	0
ENSG00000234572	AC007880.1	0	0	0	0	0.035543	0.04016	0.056261	0	0	0	0		0	0	0	0	0.043988	0.0108765
ENSG00000264051	AC007881.1	0	0	0	0	0	0	0	0	0	0	0		0	0	0	0	0	0
ENSG00000264382	AC007881.2	0	0	0	0	0	0	0	0	0	0	0		0	0	0	0	0	0
ENSG00000233870	AC007881.4	0	0	0	0	0	0	0	0	0	0	0		0	0	0	0	0	0
ENSG00000224891	AC007899.3	0	0.054832	0	0	0.053141	0	0	0.10543	0	0	0		0.013708	0.027416	0	0	0.0177137	0.030681
ENSG00000264711	AC007919.1	0	0	0	0	0	0	0	0	0	0	0		0	0	0	0	0	0
ENSG00000224611	AC007919.18	0	0	0	0	0	0	0	0	0	0	0		0	0	0	0	0	0
ENSG00000231384	AC007919.19	0	0	0	0	0	0	0	0	0	0	0		0	0	0	0	0	0
ENSG00000269496	AC007919.2	0	0	0	0	0	0	0	0	0	0	0		0	0	0	0	0	0
ENSG00000263863	AC007948.1	0	0	0	0	0	0	0	0	0	0	0		0	0	0	0	0	0
ENSG00000259268	AC007950.1	0.09239	0.074639	0	0	0	0	0	0	0	0	0		0.0417572	0.0487587	0	0	0	0
ENSG00000214844	AC007952.1	0	0	0	0	0	0	0	0	0	0	0		0	0	0	0	0	0
ENSG00000266311	AC007952.4	0.160076	0.257689	0	0.233891	0.082938	0.140842	0.220889	0.329514	0	0.109028	1.34371		0.162914	0.116289	0.484247	0.746314	0.148223	0.0692711
ENSG00000228157	AC007952.5	0.024187	0	0.101096	0.021828	1.58472	1.21857	1.03577	0.755153	0.164141	0.021557	0.117153		0.0367777	0.0442397	0.10095	0.0726598	1.27969	0.279535
ENSG00000197665	AC007952.6	0.24442	0.638967	0.540552	0.850664	1.06178	1.39634	0.67604	1.36626	0.329153	0.29474	1.10718		0.568651	0.25192	0.577025	0.459451	1.04472	0.360451
ENSG00000214670	AC007956.1	0	0	0.323907	0	0	0	0	0	0	0	0		0.0809768	0.161954	0	0	0	0
ENSG00000269393	AC007965.1	0	0	0	0	0	0	0	0	0	0	0		0	0	0	0	0	0
ENSG00000226747	AC007966.1	0.040493	0	0	0.03723	0	0	0	0	0.037333	0	0.06907		0.0194308	0.0224762	0.0354677	0.0345728	0	0
ENSG00000228207	AC007967.2	0	0	0	0	0	0	0	0	0	0	0		0	0	0	0	0	0
ENSG00000173357	AC007967.3	0	0	0	0	0	0	0	0	0	0	0		0	0	0	0	0	0
ENSG00000230025	AC007967.4	0	0	0	0	0	0	0	0	0	0	0		0	0	0	0	0	0
ENSG00000234061	AC007969.4	0	0	0	0	0	0	0	0	0	0	0		0	0	0	0	0	0
ENSG00000233762	AC007969.5	2.97382	4.15889	6.23699	6.55166	6.74312	6.24276	7.82615	4.71448	2.30561	4.50474	3.56838		4.98034	1.70774	3.45958	1.1036	6.93735	0.809367
ENSG00000234281	AC007970.1	0	0	0	0	0.046311	0	0	0	0	0	0		0	0	0	0	0.015437	0.0267377
ENSG00000221178	AC008045.1	0	0	0	0	0	0	0	0	0	0	0		0	0	0	0	0	0
ENSG00000227365	AC008060.5	0	0	0	0	0	0	0	0	0	0	0		0	0	0	0	0	0
ENSG00000218672	AC008060.7	0	0.023973	0	0	0	0	0	0	0	0	0		0.00599325	0.0119865	0	0	0	0
ENSG00000236544	AC008060.8	0	0	0	0	0	0	0	0	0	0	0		0	0	0	0	0	0
ENSG00000230918	AC008063.2	0.874241	0.565213	0.610881	0.401567	0.068419	0	0	0.270755	0.081053	0.162986	0		0.612976	0.195992	0.0813463	0.0814934	0.0228063	0.0395017
ENSG00000233397	AC008063.3	0.366233	0.073971	0.079961	0.168209	0	0	0	0	0.084925	0	0		0.172094	0.136408	0.0283083	0.0490315	0	0
ENSG00000264740	AC008064.1	0	0	0	0	0	0	0	0	0	0	0		0	0	0	0	0	0
ENSG00000224553	AC008065.1	0	0	0	0	0	0	0	0	0	0	0		0	0	0	0	0	0
ENSG00000237031	AC008067.2	0	0	0	0	0	0	0	0	0	0	0		0	0	0	0	0	0
ENSG00000223536	AC008069.1	0	0	0	0	0	0	0	0	0	0	0		0	0	0	0	0	0
ENSG00000224604	AC008069.2	0	0	0	0	0	0	0	0	0.048432	0	0		0	0	0.016144	0.0279622	0	0
ENSG00000228681	AC008072.1	0	0	0	0	0	0	0	0	0	0.058238	0		0	0	0.0194127	0.0336237	0	0
ENSG00000232642	AC008073.7	0	0	0	0	0	0	0	0	0	0	0		0	0	0	0	0	0
ENSG00000223754	AC008073.9	0	0	0	0	0	0	0	0	0	0	0		0	0	0	0	0	0
ENSG00000223935	AC008074.3	0	0	0.064817	0	0	0.131429	0.307918	0	0	0	0.068566		0.0162042	0.0324085	0.0228553	0.0395866	0.146449	0.154508
ENSG00000223863	AC008074.4	0	0	0.089396	0	0	0.090463	0	0	0	0	0		0.022349	0.044698	0	0	0.0301543	0.0522288
ENSG00000237217	AC008074.5	0	0	0	0	0	0	0	0	0	0	0.147464		0	0	0.0491547	0.0851384	0	0
ENSG00000187979	AC008079.9	0	0	0.010559	0	0	0	0	0	0	0	0		0.00263975	0.0052795	0	0	0	0
ENSG00000252811	AC008085.1	0	0	0	0	0	0	0	0	0	0	0		0	0	0	0	0	0
ENSG00000260907	AC008088.4	0.703308	0.171913	0.353947	0.74206	4.11734	4.32902	4.42679	2.92497	0.370459	0.403749	0.373574		0.492807	0.276099	0.382594	0.0183869	4.29105	0.158181
ENSG00000238641	AC008122.1	0	0	0	0	0	0	0	0	0	0	0		0	0	0	0	0	0
ENSG00000182824	AC008132.1	0	0	0	0	0	0	0	0	0	0	0		0	0	0	0	0	0
ENSG00000234764	AC008132.12	0.116314	0.846273	0.086399	0.365477	0.212783	0.631598	0.232038	0.713634	0.368358	0.288915	0.305294		0.353616	0.351458	0.320856	0.0419455	0.358806	0.236441
ENSG00000161103	AC008132.13	0.342171	0.074673	0.176961	0.079459	0	0.006723	0.007174	0.013566	0.007327	0	0		0.168316	0.12512	0.00244233	0.00423025	0.00463233	0.00401805
ENSG00000239989	AC008132.14	0	0	0	0	0	0	0	0	0	0	0		0	0	0	0	0	0
ENSG00000203432	AC008147.1	0	0	0	0	0	0	0	0	0	0	0		0	0	0	0	0	0
ENSG00000203433	AC008147.2	0	0	0	0	0	0	0	0	0	0	0		0	0	0	0	0	0
ENSG00000231098	AC008154.4	0	0	0	0	0.657163	0	0.420165	1.04436	0	0	0		0	0	0	0	0.359109	0.332809
ENSG00000229177	AC008154.5	0	0	0	0	0	0	0	0	0	0	0		0	0	0	0	0	0
ENSG00000213237	AC008155.1	0	0.411489	0	0.234139	0.406605	0	0	0.391978	0.480079	0	0.236929		0.161407	0.199946	0.239003	0.240046	0.135535	0.234754
ENSG00000213238	AC008155.2	0	0	0	0	0	0	0	0	0	0	0		0	0	0	0	0	0
ENSG00000234113	AC008163.4	0	0	0	0	0	0	0	0	0	0	0		0	0	0	0	0	0
ENSG00000232968	AC008163.6	0	0	0	0	0	0	0	0	0	0	0		0	0	0	0	0	0
ENSG00000266512	AC008166.1	0	0	0	0	0	0	0	0	0	0	0		0	0	0	0	0	0
ENSG00000223890	AC008171.1	0	0	0	0	0	0	0	0	0	0	0		0	0	0	0	0	0
ENSG00000231570	AC008173.1	0	0	0	0	0	0	0	0	0	0	0		0	0	0	0	0	0
ENSG00000231646	AC008174.3	0	0.123149	0.133362	0	0.123903	0.269267	0.065648	0.23626	0.146512	0	0.146207		0.0641277	0.0741656	0.097573	0.0845008	0.152939	0.104869
ENSG00000235059	AC008175.1	0	0	0	0	0	0	0	0	0	0	0		0	0	0	0	0	0
ENSG00000224545	AC008264.4	0	0	0	0	0	0	0	0	0	0	0		0	0	0	0	0	0
ENSG00000214815	AC008265.2	0	0	0	0	0	0.026319	0	0	0.027241	0	0		0	0	0.00908033	0.0157276	0.008773	0.0151953
ENSG00000267941	AC008267.1	0	0	0	0	0	0	0	0.127047	0	0	0		0	0	0	0	0	0
ENSG00000235584	AC008268.1	0	0	0	0	0	0	0	0	0	0	0		0	0	0	0	0	0
ENSG00000237510	AC008268.2	0.438211	1.89288	0.408461	0.158431	0	0	0	0.103109	0	0	0		0.724495	0.788962	0	0	0	0
ENSG00000229321	AC008269.2	0	0	0.07539	0	0	0	0.071624	0	0	0	0		0.0188475	0.037695	0	0	0.0238747	0.0413521
ENSG00000231031	AC008271.1	0	0	0	0	0	0	0	0	0	0	0		0	0	0	0	0	0
ENSG00000223642	AC008277.1	0	0	0	0	0	0	0	0	0	0	0		0	0	0	0	0	0
ENSG00000234022	AC008278.2	0	0	0	0.158394	0	0	0	0	0	0	0		0.0395985	0.079197	0	0	0	0
ENSG00000224194	AC008278.3	0	0	0	0	0	0	0	0	0	0.096574	0		0	0	0.0321913	0.055757	0	0
ENSG00000235937	AC008280.1	0	0	0	0	0	0	0.141196	0	0	0	0		0	0	0	0	0.0470653	0.0815195
ENSG00000241114	AC008280.3	0	0	0	0	0	0	0	0	0	0	0		0	0	0	0	0	0
ENSG00000228909	AC008281.1	0	0	0	0	0	0	0	0	0	0	0		0	0	0	0	0	0
ENSG00000268208	AC008372.1	0	0	0	0	0	0	0	0	0	0	0		0	0	0	0	0	0
ENSG00000268217	AC008387.1	0	0	0	0	0	0	0	0	0	0	0		0	0	0	0	0	0
ENSG00000265665	AC008391.1	0	0	0	0	0	0	0	0	0	0	0		0	0	0	0	0	0
ENSG00000233828	AC008394.1	0	0.018739	0.060584	0	0	0.041093	0	0	0.021237	0	0.021327		0.0198308	0.0285688	0.014188	0.0122873	0.0136977	0.0237251
ENSG00000221167	AC008397.1	0	0	0	0	0	0	0	0	0	0	0		0	0	0	0	0	0
ENSG00000221131	AC008410.1	0	0	0	0	0	0	0	0	0	0	0		0	0	0	0	0	0
ENSG00000251583	AC008427.2	0.175162	0.211964	0.227004	0.236972	0.205229	0.458894	0.217119	0.267241	0.241026	0	0.49174		0.212776	0.0271008	0.244255	0.245886	0.293747	0.143145
ENSG00000232324	AC008440.10	0	0	0.18675	0	0	0	0.088705	0	0	0	0		0.0466875	0.093375	0	0	0.0295683	0.0512139
ENSG00000232220	AC008440.5	6.0395	2.10186	2.27634	1.79672	0.634152	0	0	1.2598	0.457214	0.306606	0.75476		3.0536	2.00044	0.506193	0.228056	0.211384	0.366128
ENSG00000268397	AC008443.1	4.04265	2.28065	2.64586	2.75427	10.1625	10.5536	9.12767	11.929	3.6447	3.60219	2.97719		2.93086	0.768387	3.40802	0.373721	9.94795	0.736807
ENSG00000269267	AC008498.1	0	0	0	0	0	0	0	0	0	0	0		0	0	0	0	0	0
ENSG00000266499	AC008536.1	0	0	0	0	0	0	0	0	0	0	0		0	0	0	0	0	0
ENSG00000203442	AC008555.1	0	0	0	0	0	0	0	0	0	0	0		0	0	0	0	0	0
ENSG00000213084	AC008555.2	0	0	0	0	0	0	0	0	0	0	0		0	0	0	0	0	0
ENSG00000251135	AC008565.1	0	0	0	0	0	0	0	0	0	0	0		0	0	0	0	0	0
ENSG00000222316	AC008581.1	0	0	0	0	0	0	0	0	0	0	0		0	0	0	0	0	0
ENSG00000251000	AC008592.3	0.502759	0	0	0.308219	0.13003	0.146783	0.55542	0.258267	0	0.156912	0.155269		0.202744	0.247214	0.10406	0.0901226	0.277411	0.240909
ENSG00000251409	AC008592.4	0	0	0	0	0	0	0	0	0	0	0		0	0	0	0	0	0
ENSG00000250362	AC008592.5	0.145711	0.067068	0.072473	0	0	0	0	0	0	0.0773	0		0.071313	0.0595538	0.0257667	0.0446292	0	0
ENSG00000250955	AC008592.7	0	0	0	0	0	0	0	0	0	0	0		0	0	0	0	0	0
ENSG00000272021	AC008592.8	0	0.08817	0.095372	0	0	0	0	0	0	0	0		0.0458855	0.0530655	0	0	0	0
ENSG00000221070	AC008625.1	0	0	0	0	0	0	0	0	0	0	0		0	0	0	0	0	0
ENSG00000222732	AC008671.1	0	0	0	0	0	0	0	0	0	0	0		0	0	0	0	0	0
ENSG00000263401	AC008674.1	0	0	0	0	0	0	0	0	0	0	0		0	0	0	0	0	0
ENSG00000214109	AC008686.1	0	0	0	0	0	0	0	0	0	0	0		0	0	0	0	0	0
ENSG00000254199	AC008691.1	0	0	0	0	0	0	0	0	0	0	0		0	0	0	0	0	0
ENSG00000254336	AC008694.2	0	0	0	0	0	0	0	0	0	0	0		0	0	0	0	0	0
ENSG00000253798	AC008694.3	0	0	0	0	0	0	0	0	0	0	0		0	0	0	0	0	0
ENSG00000249738	AC008697.1	0.086801	0	0	0.079823	0.068338	0.02574	0.096197	0	0.082485	0.053611	0.026733		0.041656	0.0481845	0.0542763	0.027882	0.063425	0.0354845
ENSG00000253298	AC008703.1	0	0	0	0	0	0	0	0	0	0	0		0	0	0	0	0	0
ENSG00000266432	AC008703.2	0	0	0	0	0	0	0	0	0	0	0		0	0	0	0	0	0
ENSG00000239048	AC008706.1	0	0	0	0	0	0	0	0	0	0	0		0	0	0	0	0	0
ENSG00000256439	AC008731.1	0	0	0.561442	0.903914	0.487859	0	0	0	0.916794	1.08474	0		0.366339	0.445519	0.667178	0.583864	0.16262	0.281666
ENSG00000230259	AC008738.1	0.123679	0.050211	0.199695	0.037918	0.950841	0.884291	1.2339	0.926937	0.056876	0.095403	0.20949		0.102876	0.0748328	0.12059	0.0793633	1.02301	0.185644
ENSG00000264355	AC008738.2	0	0	0	0	0	0	0	0	0	0	0		0	0	0	0	0	0
ENSG00000237955	AC008746.10	0	0	0	0	0	0	0	0	0	0	0		0	0	0	0	0	0
ENSG00000267838	AC008746.12	0.59578	0.192199	0.935858	0.109404	0.650639	0.420521	0.4939	0.737333	1.10849	1.56011	1.43213		0.45831	0.382753	1.36691	0.232763	0.521687	0.117548
ENSG00000227407	AC008746.3	0.114797	0.09261	0.100192	0.21082	0	0	0	0	0.106747	0.321937	0.106132		0.129605	0.0549209	0.178272	0.124418	0	0
ENSG00000235681	AC008746.5	0	0	0	0	0	0	0	0	0	0	0		0	0	0	0	0	0
ENSG00000213016	AC008746.9	0	0	0	0	0	0	0	0	0	0	0		0	0	0	0	0	0
ENSG00000221584	AC008747.1	0	0	0	0	0	0	0	0	0	0	0		0	0	0	0	0	0
ENSG00000216102	AC008752.1	0	0	0	0	0	0	0	0	0	0	0		0	0	0	0	0	0
ENSG00000265379	AC008752.2	0	0	0	0	0	0	0	0	0	0	0		0	0	0	0	0	0
ENSG00000266247	AC008752.3	0	0	0	0	0	0	0	0	0	0	0		0	0	0	0	0	0
ENSG00000238150	AC008753.3	0	0	0	0	0.79348	0	0.565908	0.520229	0	0	0		0	0	0	0	0.453129	0.408585
ENSG00000269564	AC008753.4	0	0	0	0	5.45163	6.51183	5.97216	43.0311	0	0	0		0	0	0	0	5.97854	0.53013
ENSG00000228323	AC008753.6	0	0.123605	0	0	0	0.13513	0	0	0	0	0		0.0309013	0.0618025	0	0	0.0450433	0.0780173
ENSG00000221195	AC008780.1	0	0	0	0	0	0	0	0	0	0	0		0	0	0	0	0	0
ENSG00000228737	AC008781.7	0.182295	0	0.079603	0.083728	0.213916	0.564285	0.226879	0.14113	0	0	0		0.0864065	0.0746417	0	0	0.335027	0.198649
ENSG00000248901	AC008834.1	0	0	0	0	0	0	0	0.132256	0	0	0		0	0	0	0	0	0
ENSG00000249101	AC008834.2	0	0	0	0	0	0	0	0	0	0	0		0	0	0	0	0	0
ENSG00000223200	AC008836.1	0	0	0	0	0	0	0	0	0	0	0		0	0	0	0	0	0
ENSG00000227836	AC008850.3	0	0	0.186318	0	0	0	0	0	0.200443	0	0		0.0465795	0.093159	0.0668143	0.115726	0	0
ENSG00000213702	AC008865.1	3.21643	3.21543	3.69814	3.06989	1.53544	1.87147	1.09971	1.13661	2.51097	3.08628	3.35912		3.29997	0.274228	2.98546	0.432974	1.5022	0.386951
ENSG00000238335	AC008869.1	0	0	0	0	0	0	0	0	0	0	0		0	0	0	0	0	0
ENSG00000268280	AC008914.1	0	0	0	0	0	0	0	0	0	0	0		0	0	0	0	0	0
ENSG00000237705	AC008937.2	0	0	0	0	0.286493	0.161944	0.303864	0	0	0	0		0	0	0	0	0.250767	0.0774118
ENSG00000225230	AC008937.3	0	0	0	0	0	0	0	0	0	0	0		0	0	0	0	0	0
ENSG00000264465	AC008938.1	0	0	0	0	0	0	0	0	0	0	0		0	0	0	0	0	0
ENSG00000228650	AC008940.1	0	0	0	0	0	0	0	0	0	0	0		0	0	0	0	0	0
ENSG00000268424	AC008948.1	0	0	0	0	0.249865	0.128334	0.143887	0.357844	0	0	0		0	0	0	0	0.174029	0.066135
ENSG00000222961	AC008949.1	0	0	0	0	0	0	0	0	0	0	0		0	0	0	0	0	0
ENSG00000269215	AC008964.1	0	0	0	0	0	0	0	0	0	0	0		0	0	0	0	0	0
ENSG00000221310	AC008967.1	0	0	0	0	0	0	0	0	0	0	0		0	0	0	0	0	0
ENSG00000269688	AC008982.2	0.894063	0.720716	0.334288	0.703561	2.58834	1.80184	1.05858	1.18515	1.07027	0.478231	0.944726		0.663157	0.235526	0.831076	0.311953	1.81625	0.76498
ENSG00000248166	AC008984.2	0	0	0	0	0	0	0	0	0	0	0		0	0	0	0	0	0
ENSG00000251431	AC008984.5	0	0	0	0	0	0	0	0	0	0	0		0	0	0	0	0	0
ENSG00000250507	AC008984.6	0	0	0	0	0	0	0	0	0	0	0		0	0	0	0	0	0
ENSG00000234436	AC008984.7	0	0	0	0	0	0	0	0	0	0	0		0	0	0	0	0	0
ENSG00000267683	AC008991.1	0	0	0	0	0	0	0.10787	0	0	0	0		0	0	0	0	0.0359567	0.0622788
ENSG00000267636	AC008992.1	0	0	0	0	0.116386	0	0.123926	0	0.139569	0.140351	0.138355		0	0	0.139425	0.00100576	0.080104	0.0694745
ENSG00000267751	AC009005.2	0.364927	1.25438	0.53027	1.2424	4.8322	3.62786	3.55177	4.93431	1.97668	1.91077	2.8636		0.847994	0.467264	2.25035	0.532109	4.00394	0.718298
ENSG00000238393	AC009009.1	0	0	0	0	0	0	0	0	0	0	0		0	0	0	0	0	0
ENSG00000271824	AC009014.3	0	0	0	0	0.042909	0.048485	0.022648	0.084486	0	0	0		0	0	0	0	0.038014	0.0135963
ENSG00000264935	AC009035.1	0	0	0	0	0	0	0	0	0	0	0		0	0	0	0	0	0
ENSG00000181791	AC009041.1	0	0	0	0	0	0	0	0	0	0	0		0	0	0	0	0	0
ENSG00000269047	AC009041.2	0	0	0	0	0	0	0	0	0	0	0		0	0	0	0	0	0
ENSG00000260345	AC009052.12	0	0	0	0	0	0	0	0	0	0	0		0	0	0	0	0	0
ENSG00000269746	AC009060.1	0	0	0	0	0	0	0	0	0	0	0		0	0	0	0	0	0
ENSG00000203401	AC009061.1	0.018827	0.015289	0.016473	0.017317	3.73933	2.93286	2.74736	2.38049	0.034625	0.034849	0		0.0169765	0.00148789	0.023158	0.0200557	3.13985	0.527384
ENSG00000167970	AC009065.1	1.01041	0.271745	0.195982	0.618558	1.13922	0.594641	0.372358	1.56353	0	0	0		0.524174	0.372723	0	0	0.702075	0.39456
ENSG00000207715	AC009065.2	0	0	0	0	0	0	0	0	0	0	0		0	0	0	0	0	0
ENSG00000252958	AC009065.3	0	0	0	0	0	0	0	0	0	0	0		0	0	0	0	0	0
ENSG00000265127	AC009080.1	0	0	0	0	0	0	0	0	0	0	0		0	0	0	0	0	0
ENSG00000265167	AC009081.1	0	0	0	0	0	0	0	0	0	0	0		0	0	0	0	0	0
ENSG00000196927	AC009093.1	0.047185	0.019152	0.144479	0.021698	0.055754	0.062997	0.019613	0	0	0.021845	0		0.0581285	0.0589421	0.00728167	0.0126122	0.0461213	0.0232408
ENSG00000237718	AC009095.4	0	0	0	0	0	0	0	0.181171	0	0	0		0	0	0	0	0	0
ENSG00000203343	AC009107.1	0	0	0	0	0	0	0	0	0	0	0		0	0	0	0	0	0
ENSG00000231589	AC009110.1	0	0	0	0	0	0	0	0	0	0	0		0	0	0	0	0	0
ENSG00000261248	AC009120.10	0	0	0	0	0	0	0	0	0	0	0		0	0	0	0	0	0
ENSG00000239763	AC009120.3	2.45216	0.987883	1.90107	1.00032	2.97065	2.40079	2.48322	3.58024	3.3004	2.42484	1.63742		1.58536	0.718858	2.45422	0.831881	2.61822	0.307981
ENSG00000261404	AC009120.4	0	0.13345	0	0.152109	0	0.145877	0.137278	0	0.047446	0	0.209446		0.0713898	0.082785	0.0856307	0.10982	0.094385	0.0818528
ENSG00000260884	AC009120.5	0.240417	0.096943	0.314696	0.110368	0.281283	0.424202	0.09965	0.185957	0.447362	0	0.111138		0.190606	0.105024	0.186167	0.232927	0.268378	0.16266
ENSG00000259972	AC009120.6	3.06432	1.50463	4.19867	1.70608	5.08084	3.5971	3.80859	4.27233	1.71533	1.72992	2.67719		2.61842	1.26081	2.04081	0.55117	4.16218	0.802583
ENSG00000260471	AC009120.8	0	0.101105	0.218778	0	0	0.110563	0	0.193915	0.116705	0	0		0.0799708	0.104091	0.0389017	0.0673797	0.0368543	0.0638336
ENSG00000238774	AC009121.1	0	0	0	0	0	0	0	0	0	0	0		0	0	0	0	0	0
ENSG00000263661	AC009132.1	0	0	0	0	0	0	0	0	0	0	0		0	0	0	0	0	0
ENSG00000261690	AC009133.12	0.616228	0.414328	0.998271	0.453426	0	0	0.087559	0	0.944119	0.733202	1.13881		0.620563	0.266552	0.938712	0.20286	0.0291863	0.0505522
ENSG00000238045	AC009133.14	1.97089	1.07693	1.72999	1.15281	1.35792	1.23061	0.596859	2.28413	1.59871	1.27807	1.17193		1.48266	0.437022	1.34957	0.222194	1.0618	0.407648
ENSG00000259952	AC009133.15	0.983307	0.529022	1.04909	0.401329	1.27964	0.675306	0.271804	2.02906	1.01537	0.102076	0.404017		0.740687	0.323492	0.507153	0.465298	0.742249	0.50724
ENSG00000260719	AC009133.17	0	0	0	0	11.0877	9.93973	8.62441	5.87281	0	0	0		0	0	0	0	9.88396	1.23261
ENSG00000261962	AC009133.20	0.115662	0	0.098201	0.104746	0	0	0	0	0.101323	0.095493	0.119645		0.0796523	0.0535877	0.105487	0.0126029	0	0
ENSG00000262756	AC009133.21	0	0	0	0	0	0	0.038646	0	0	0	0		0	0	0	0	0.012882	0.0223123
ENSG00000262116	AC009134.1	0	0	0	0	0	0	0	0	0	0	0		0	0	0	0	0	0
ENSG00000222299	AC009142.1	0	0	0	0	0	0	0	0	0	0	0		0	0	0	0	0	0
ENSG00000231876	AC009158.1	0	0	0	0	0	0.095709	0	0	0	0	0		0	0	0	0	0.031903	0.0552576
ENSG00000221330	AC009159.1	0	0	0	0	0	0	0	0	0	0	0		0	0	0	0	0	0
ENSG00000237901	AC009161.1	0	0	0	0	0	0	0	0	0	0	0		0	0	0	0	0	0
ENSG00000261238	AC009166.5	0	0	0	0	0	0	0	0.201274	0	0	0		0	0	0	0	0	0
ENSG00000221157	AC009196.1	0	0	0	0	0	0	0	0	0	0	0		0	0	0	0	0	0
ENSG00000224675	AC009227.2	0	0	0	0	0	0	0	0	0	0	0.017172		0	0	0.005724	0.00991426	0	0
ENSG00000238004	AC009227.3	0	0	0	0	0	0	0	0	0	0	0		0	0	0	0	0	0
ENSG00000242628	AC009228.1	0	0.860422	0	0	0	0	0	0	0	0	0		0.215106	0.430211	0	0	0	0
ENSG00000227292	AC009229.5	0	0.073477	0	0	0	0	0	0	0	0	0		0.0183693	0.0367385	0	0	0	0
ENSG00000229160	AC009229.6	0	0	0	0	0	0	0	0	0	0	0		0	0	0	0	0	0
ENSG00000230327	AC009234.1	0	0	0.12893	0.135593	0	0	0.122498	0	0	0.206029	0		0.0661307	0.0764096	0.0686763	0.118951	0.0408327	0.0707243
ENSG00000216191	AC009234.2	0	0	0	0	0	0	0	0	0	0	0		0	0	0	0	0	0
ENSG00000231054	AC009236.2	0	0.086783	0	0	0	0	0	0	0	0	0		0.0216957	0.0433915	0	0	0	0
ENSG00000233037	AC009237.10	0	0	0	0	0	0	0	0	0	0.115769	0		0	0	0.0385897	0.0668393	0	0
ENSG00000236431	AC009237.11	0	0	0	0	0	0	0	0	0	0	0		0	0	0	0	0	0
ENSG00000230083	AC009237.13	0	0	0	0	0	0	0	0	0	0	0		0	0	0	0	0	0
ENSG00000236026	AC009237.14	0	0	0	0	0	0	0	0	0	0	0		0	0	0	0	0	0
ENSG00000236750	AC009237.16	0	0.372019	0	0	0	0	0	0	0	0	0		0.0930047	0.186009	0	0	0	0
ENSG00000235959	AC009237.17	0.081294	1.17769	0.141716	0.223714	0	0	0	0	0	0.763453	0.601436		0.406104	0.517693	0.454963	0.402251	0	0
ENSG00000223917	AC009237.2	0	0	0	0	0	0	0	0	0	0	0		0	0	0	0	0	0
ENSG00000238162	AC009237.4	0	0	0	0	0	0	0	0	0	0	0		0	0	0	0	0	0
ENSG00000237308	AC009237.5	0	0	0	0	0	0	0	0	0.65849	0	0.897028		0	0	0.518506	0.464609	0	0
ENSG00000224719	AC009237.6	0	0	0	0	0	0	0	0	0	0	0		0	0	0	0	0	0
ENSG00000229689	AC009237.8	0.666812	0.739694	0.48347	0.703992	0	0	0	0	0	0	0		0.648492	0.113968	0	0	0	0
ENSG00000248821	AC009238.6	0	0	0	0	0	0	0	0	0	0	0		0	0	0	0	0	0
ENSG00000227120	AC009238.7	0.081294	0	0.141716	0.223714	0	0	0	0	1.06261	0.763453	0.601436		0.111681	0.0946036	0.809166	0.23396	0	0
ENSG00000233275	AC009238.8	0	0	0	0	0	0	0	0	0	0	0		0	0	0	0	0	0
ENSG00000230383	AC009245.3	0.648155	0.468078	0.818425	0	0.706838	0.6897	0.635832	0.876186	0.299168	0.58661	0.316596		0.483664	0.352749	0.400791	0.161159	0.677457	0.0370525
ENSG00000236212	AC009262.2	0	0	0	0	0	0.427945	0	0.187608	0	0	0		0	0	0	0	0.142648	0.247074
ENSG00000234639	AC009263.2	0	0	0	0	0	0	0	0	0	0	0		0	0	0	0	0	0
ENSG00000226045	AC009274.6	0	0	0	0	0.159383	0	0	0	0	0.387959	0		0	0	0.12932	0.223988	0.0531277	0.0920198
ENSG00000224375	AC009276.4	0	0	0	0	0	0	0	0	0	0	0		0	0	0	0	0	0
ENSG00000212001	AC009297.1	0	0	0	0	0	0	0	0	0	0	0		0	0	0	0	0	0
ENSG00000221590	AC009299.1	0	0	0	0	0	0	0	0	0	0	0		0	0	0	0	0	0
ENSG00000235724	AC009299.2	0.045325	0	0	0	0	0	0.075312	0.070248	0	0	0		0.0113312	0.0226625	0	0	0.025104	0.0434814
ENSG00000227403	AC009299.3	0	0.015296	0	0	2.57777	3.69077	3.75496	1.50124	0.034641	0	0		0.003824	0.007648	0.011547	0.02	3.34117	0.661899
ENSG00000225813	AC009299.4	0	0	0	0	0.11755	0.066437	0	0.11618	0	0	0		0	0	0	0	0.061329	0.0589412
ENSG00000232320	AC009299.5	1.53408	3.20741	4.09778	2.74489	0.798046	0.33526	0.427422	0.396116	5.91111	6.09713	6.1653		2.89604	1.06754	6.05785	0.131569	0.520243	0.244958
ENSG00000233868	AC009302.2	0	0	0	0	1.03794	0	0.199335	0	0	0.236182	0		0	0	0.0787273	0.13636	0.412426	0.550807
ENSG00000226331	AC009302.4	0	0	0	0	0	0	0	0	0	0	0		0	0	0	0	0	0
ENSG00000235066	AC009303.1	0	0	0	0	0	0	0	0	0	0	0		0	0	0	0	0	0
ENSG00000224967	AC009303.3	0	0	0.196078	0.206269	0.17431	0.197767	0.372369	0	0	0.212691	0		0.100587	0.116222	0.070897	0.122797	0.248149	0.108215
ENSG00000234579	AC009305.1	0	0	0	0	0	0	0	0	0	0	0		0	0	0	0	0	0
ENSG00000216093	AC009305.2	0	0	0	0	0	0	0	0	0	0	0		0	0	0	0	0	0
ENSG00000225911	AC009310.1	0	0	0	0	0	0	0	0	0	0	0		0	0	0	0	0	0
ENSG00000238207	AC009312.1	0	0	0	0	0.457265	0.172331	0.40434	0.754576	0	0	0		0	0	0	0	0.344645	0.151557
ENSG00000224467	AC009313.1	0	0	0	0	0	0	0	0	0	0	0		0	0	0	0	0	0
ENSG00000232337	AC009313.2	0	0	0	0	0	0	0	0	0	0	0		0	0	0	0	0	0
ENSG00000216193	AC009336.1	0	0	0	0	0	0	0	0	0	0	0		0	0	0	0	0	0
ENSG00000226363	AC009336.24	0.042977	0.03484	0.037581	0	0	0	0	0	0	0	0		0.0288495	0.0195278	0	0	0	0
ENSG00000233287	AC009362.2	0.349874	0.562902	0.30487	0.320826	0	0.797383	0.434287	0	0.326899	0.49343	0		0.384618	0.120307	0.273443	0.251021	0.410557	0.399221
ENSG00000183470	AC009365.3	0	0	0	0	0	0	0	0	0	0	0		0	0	0	0	0	0
ENSG00000225881	AC009365.4	0	0	0	0	0	0	0	0	0	0	0		0	0	0	0	0	0
ENSG00000216895	AC009403.2	6.68039	6.63299	4.28949	3.84067	5.32212	6.36233	6.01627	8.81926	3.43505	3.99484	6.33418		5.36089	1.50757	4.58802	1.5379	5.90024	0.529727
ENSG00000236255	AC009404.2	1.35465	1.09881	1.36382	1.18177	3.28504	3.01282	2.87109	4.08419	1.43842	1.70516	1.00235		1.24976	0.130923	1.38198	0.354792	3.05632	0.210372
ENSG00000232023	AC009410.1	0	0	0.070885	0	0	0.071831	0	0.125669	0.150349	0.075588	0.075001		0.0177213	0.0354425	0.100313	0.0433337	0.0239437	0.0414716
ENSG00000228538	AC009411.1	0	0	0	0	0	0	0	0	0	0	0		0	0	0	0	0	0
ENSG00000235537	AC009411.2	0	0	0	0	0	0	0	0	0	0	0		0	0	0	0	0	0
ENSG00000236533	AC009413.2	0.308391	0.731977	0.599989	0.169644	0.139849	0.475278	0.301043	0.291579	0.336868	1.09879	0.333346		0.4525	0.258609	0.589668	0.440917	0.30539	0.167757
ENSG00000233752	AC009414.1	0	0.1218	0	0	0	0	0.125285	0	0	0	0		0.03045	0.0609	0	0	0.0417617	0.0723333
ENSG00000256309	AC009469.1	9.21457	6.7267	9.66312	8.42495	0.850057	1.09633	0.581919	1.04597	11.404	9.44814	13.376		8.50734	1.29273	11.4094	1.96394	0.842768	0.257282
ENSG00000234141	AC009473.1	0.314534	0.063585	0.068695	0.072249	0.246379	0.069625	0.195804	0.243577	0.072827	0	0.145358		0.129766	0.12323	0.0727283	0.0726791	0.170603	0.091032
ENSG00000224071	AC009474.1	0	0	0	0	0	0	0	0	0	0	0		0	0	0	0	0	0
ENSG00000230355	AC009474.2	0	0	0	0	0	0	0	2.55514	0	0	0		0	0	0	0	0	0
ENSG00000225448	AC009477.7	0	0	0	0	0	0	0	0	0	0	0		0	0	0	0	0	0
ENSG00000225258	AC009478.1	0	0	0	0	0	0	0	0	0	0	0		0	0	0	0	0	0
ENSG00000264976	AC009478.2	0	0	0	0	0	0	0	0	0	0	0		0	0	0	0	0	0
ENSG00000265049	AC009480.1	0	0	0	0	0	0	0	0	0	0	0		0	0	0	0	0	0
ENSG00000223911	AC009480.3	0.17062	0	0	0	0	0	0	0	0	0	0		0.042655	0.08531	0	0	0	0
ENSG00000229143	AC009480.4	0	0	0.137418	0	0	0.138711	0	0	0	0	0		0.0343545	0.068709	0	0	0.046237	0.0800848
ENSG00000224076	AC009487.4	0	0	0	0	0	0	0	0	0	0	0		0	0	0	0	0	0
ENSG00000251621	AC009487.5	0	0	0	0	0	0	0	0	0	0	0		0	0	0	0	0	0
ENSG00000233143	AC009492.1	0	0	0.092889	0	0	0	0	0	0.19771	0.397522	0.098364		0.0232222	0.0464445	0.231199	0.152365	0	0
ENSG00000216844	AC009494.3	0	0	0	0	0	0	0	0	0	0	0		0	0	0	0	0	0
ENSG00000221234	AC009495.1	0	0	0	0	0	0	0	0	0	0	0		0	0	0	0	0	0
ENSG00000235192	AC009495.2	0	0	0.058818	0	4.64496	4.05689	3.57658	2.39824	0.124505	0	0		0.0147045	0.029409	0.0415017	0.071883	4.09281	0.535093
ENSG00000232411	AC009495.3	0.368219	0	0.107099	0	0	0.324778	0.203476	0	0.114222	0.344492	0.226955		0.11883	0.173756	0.228556	0.115143	0.176085	0.164112
ENSG00000229195	AC009495.4	0.407477	0	0	0	0.315743	0	0.168482	0	0	0	0		0.101869	0.203738	0	0	0.161408	0.15799
ENSG00000237271	AC009498.1	0	0	0	0	0	0	0	0	0	0	0		0	0	0	0	0	0
ENSG00000203386	AC009499.1	0	0	0	0	0.063419	0	0	0	0	0	0.062205		0	0	0.020735	0.0359141	0.0211397	0.036615
ENSG00000237790	AC009499.2	0	0	0	0	0	0	0	0	0	0	0		0	0	0	0	0	0
ENSG00000236748	AC009500.2	0	0	0	0	0	0	0	0	0	0	0		0	0	0	0	0	0
ENSG00000231609	AC009501.4	0.021462	0.03485	0.037554	0.10225	0.067641	0.095533	0.243371	0.271631	0.019742	0	0.059487		0.049029	0.0361715	0.0264097	0.0302988	0.135515	0.0944414
ENSG00000231802	AC009502.1	0	0	0	0	0.161811	0	0	0	0.063633	0	0		0	0	0.021211	0.0367385	0.053937	0.0934216
ENSG00000227308	AC009502.4	0	0	0	0	0	0.020214	0	0.035212	0.088341	0	0		0	0	0.029447	0.0510037	0.006738	0.0116706
ENSG00000235522	AC009505.2	0.170581	0.199861	0.099405	0.052263	0.223185	0.050448	0	1.34429	0.105047	0.470194	0.230122		0.130527	0.0670954	0.268454	0.185567	0.091211	0.117043
ENSG00000234162	AC009505.4	0	0	0	0	0	0	0	0	0	0	0		0	0	0	0	0	0
ENSG00000224152	AC009506.1	1.17118	0.775212	0.673964	1.10533	2.95977	2.49462	2.99711	2.8191	1.41908	1.42797	1.33842		0.931421	0.243867	1.39516	0.0493342	2.81717	0.279959
ENSG00000225369	AC009506.2	0	0	0.212231	0.049065	0.113888	0.104863	0	0	0	0	0		0.065324	0.100632	0	0	0.072917	0.063309
ENSG00000227930	AC009508.1	0	0	0	0	0	0	0	0	0	0	0		0	0	0	0	0	0
ENSG00000224469	AC009517.2	0	0.166154	0	0	0.080405	0	0	0	0	0	0		0.0415385	0.083077	0	0	0.0268017	0.0464218
ENSG00000233263	AC009518.2	0	0	0	0	0	0	0	0	0	0	0		0	0	0	0	0	0
ENSG00000236386	AC009518.3	0	0	0	0	0	0	0	0	0	0	0		0	0	0	0	0	0
ENSG00000224865	AC009518.4	0	0	0	0	0	0	0	0	0.295005	0	0.035641		0	0	0.110215	0.161022	0	0
ENSG00000227197	AC009518.8	0	0	0	0	0	0	0	0	0	0	0		0	0	0	0	0	0
ENSG00000226063	AC009531.2	0	0	0	0	0	0	0	0	0	0	0		0	0	0	0	0	0
ENSG00000226066	AC009541.1	0	0	0	0	0	0	0	0	0	0	0		0	0	0	0	0	0
ENSG00000231794	AC009542.2	0	0	0	0	0	0	0	0	0	0	0		0	0	0	0	0	0
ENSG00000238870	AC009677.1	0	0	0	0	0	0	0	0	0	0	0		0	0	0	0	0	0
ENSG00000266713	AC009695.1	0	0	0	0	0	0	0	0	0	0	0		0	0	0	0	0	0
ENSG00000266016	AC009779.1	0	0	0	0	0	0	0	0	0	0	0		0	0	0	0	0	0
ENSG00000220982	AC009784.1	0	0	0	0	0	0	0	0	0	0	0		0	0	0	0	0	0
ENSG00000232053	AC009784.3	0.05694	0	0	0	0	0	0	0	0.21039	0	0.067336		0.014235	0.02847	0.0925753	0.107442	0	0
ENSG00000236503	AC009784.4	0	0	0	0	0	0	0	0	0	0	0		0	0	0	0	0	0
ENSG00000265835	AC009800.1	0	0	0	0	0	0	0	0	0	0	0		0	0	0	0	0	0
ENSG00000268706	AC009802.1	0	0	0	0	0	0	0	0	0	0	0		0	0	0	0	0	0
ENSG00000265063	AC009831.1	0	0	0	0	0	0	0	0	0	0	0		0	0	0	0	0	0
ENSG00000221621	AC009835.1	0	0	0	0	0	0	0	0	0	0	0		0	0	0	0	0	0
ENSG00000235160	AC009878.2	0	0	0	0	0	0	0	0	0	0	0		0	0	0	0	0	0
ENSG00000264799	AC009892.1	0	0	0	0	0	0	0	0	0	0	0		0	0	0	0	0	0
ENSG00000224730	AC009892.10	0	0	0	0	0	0	0	0	0	0	0		0	0	0	0	0	0
ENSG00000235181	AC009892.2	0	0	0	0	0	0	0	0	0	0	0		0	0	0	0	0	0
ENSG00000238094	AC009892.5	0	0	0	0	0	0	0	0	0	0	0		0	0	0	0	0	0
ENSG00000237323	AC009892.9	0	0	0	0	0	0	0	0	0	0	0		0	0	0	0	0	0
ENSG00000264969	AC009941.1	0	0	0	0	0	0	0	0	0	0	0		0	0	0	0	0	0
ENSG00000234356	AC009945.4	0	0	0	0	0	0	0	0	0	0	0		0	0	0	0	0	0
ENSG00000230073	AC009947.2	0	0	0	0	0	0	0	0	0	0	0		0	0	0	0	0	0
ENSG00000215540	AC009947.3	0	0	0	0	0	0	0	0	0	0	0		0	0	0	0	0	0
ENSG00000236647	AC009947.5	0	0	0	0	0	0	0	0	0	0	0		0	0	0	0	0	0
ENSG00000223960	AC009948.5	25.9798	18.2779	17.1289	18.6205	11.1237	13.8558	11.4126	11.1486	25.5828	26.5055	22.6538		20.0018	4.03608	24.914	2.01103	12.1307	1.50096
ENSG00000238082	AC009948.7	0.760473	0.685625	0.336234	0.214022	0.849101	0.683928	0.822145	0.598108	0.35721	0.361052	0.503071		0.499088	0.265143	0.407111	0.083126	0.785058	0.0886122
ENSG00000225963	AC009950.2	0.196914	0.04294	0.046338	0.062059	0.041627	0	0	0	0.062461	0	0		0.0870627	0.0737062	0.0208203	0.0360619	0.0138757	0.0240334
ENSG00000176824	AC009951.1	0.014564	0.01183	0	0.013396	0	0	0	0	0.013385	0	0.013455		0.0099475	0.00672559	0.00894667	0.00774812	0	0
ENSG00000213410	AC009951.2	0	0	0	0	0	0	0	0	0	0	0		0	0	0	0	0	0
ENSG00000228973	AC009955.8	0	0	0	0	0.583238	0	0	1.14354	0	0	0		0	0	0	0	0.194413	0.336733
ENSG00000223619	AC009960.1	0	0	0	0	0	0	0	0	0	0	0		0	0	0	0	0	0
ENSG00000233888	AC009960.2	0	0	0	0	0	0	0	0	0	0	0		0	0	0	0	0	0
ENSG00000233311	AC009960.3	0	0	0	0	0	0	0	0	0	0	0		0	0	0	0	0	0
ENSG00000235433	AC009960.4	0	0	0	0	0	0	0	0	0	0	0		0	0	0	0	0	0
ENSG00000237542	AC009960.5	0	0	0	0	0	0	0	0	0	0	0		0	0	0	0	0	0
ENSG00000241221	AC009960.6	0	0	0	0	0	0	0	0	0	0	0		0	0	0	0	0	0
ENSG00000233134	AC009960.7	0	0	0	0	0	0	0	0	0	0	0		0	0	0	0	0	0
ENSG00000230783	AC009961.2	0.206751	0.055759	0.060422	0.063336	0	0.061071	0	0	0.063756	0.128446	0		0.096567	0.0735223	0.0640673	0.0642236	0.020357	0.0352594
ENSG00000226266	AC009961.3	1.34736	0.934669	0.957717	2.14954	1.16189	1.18503	0.463288	0.618539	0.87574	2.6275	1.53214		1.34732	0.567343	1.67846	0.884997	0.936737	0.410182
ENSG00000227055	AC009961.5	0	0	0	0	0	0	0	0	0	0	0		0	0	0	0	0	0
ENSG00000233494	AC009963.3	0	0	0	0	0	0	0	1.95086	0	0	0		0	0	0	0	0	0
ENSG00000227270	AC009963.4	0	0	0	0	0	0	0	0	0	0	0		0	0	0	0	0	0
ENSG00000237745	AC009963.5	0	0	0	0	0	0	0	0	0	0	0		0	0	0	0	0	0
ENSG00000235325	AC009963.6	0	0	0	0	0	0	0	0	0	0	0		0	0	0	0	0	0
ENSG00000235951	AC009965.1	0	0	0	0	0	0	0	0	0	0	0		0	0	0	0	0	0
ENSG00000234714	AC009965.2	0	0	0	0	0	0	0	0	0	0	0		0	0	0	0	0	0
ENSG00000214369	AC009967.3	0	0	0	0	0	0	0	0	0	0	0		0	0	0	0	0	0
ENSG00000234932	AC009969.1	0	0	0	0	0	0	0	0	0	0	0		0	0	0	0	0	0
ENSG00000233953	AC009970.1	0	0	0	0	0	0	0	0	0	0	0		0	0	0	0	0	0
ENSG00000232625	AC009974.11	0	0	0	0	0	0	0	0	0	0	0.12852		0	0	0.04284	0.0742011	0	0
ENSG00000269084	AC009977.1	0	0	0	0	0	0	0	0	0	0	0		0	0	0	0	0	0
ENSG00000221293	AC009987.1	0	0	0	0	0	0	0	0	0	0	0		0	0	0	0	0	0
ENSG00000266566	AC009994.2	0	0	0	0	0	0	0	0	0	0	0		0	0	0	0	0	0
ENSG00000221218	AC009997.1	0	0	0	0	0	0	0	0	0	0	0		0	0	0	0	0	0
ENSG00000225000	AC010082.2	0	0	0	0	0	0	0	0	0	0	0		0	0	0	0	0	0
ENSG00000229308	AC010084.1	0	0	0	0	0	0	0	0	0	0	0		0	0	0	0	0	0
ENSG00000226918	AC010086.1	0	0	0	0	0	0	0	0	0	0	0		0	0	0	0	0	0
ENSG00000236615	AC010086.5	0	0	0	0	0	0	0	0	0	0	0		0	0	0	0	0	0
ENSG00000232606	AC010090.1	0	0	0	0	0	0	0	0	0	0	0		0	0	0	0	0	0
ENSG00000233491	AC010091.1	0.073968	0.037567	0.101922	0.05954	0.007656	0	0.016143	0	0.034783	0.053841	0.035865		0.0682492	0.0269803	0.0414963	0.0107045	0.007933	0.00807506
ENSG00000230196	AC010091.4	0	0	0	0	0	0	0	0	0	0	0		0	0	0	0	0	0
ENSG00000266020	AC010092.1	0	0	0	0	0	0	0	0	0	0	0		0	0	0	0	0	0
ENSG00000228763	AC010095.5	0	0	0	0	0	0	0	0	0	0	0		0	0	0	0	0	0
ENSG00000233648	AC010095.6	0	0	0	0	0	0	0	0	0	0	0		0	0	0	0	0	0
ENSG00000235644	AC010095.7	0.089388	0.212465	0	0	0.068584	0	0	0	0	0	0		0.0754632	0.100586	0	0	0.0228613	0.039597
ENSG00000234597	AC010096.1	0	0	0	0	0	0	0	0	0.02439	0.024545	0		0	0	0.0163117	0.0141265	0	0
ENSG00000237992	AC010096.2	0	0	0	0	0	0	0	0	0	0	0		0	0	0	0	0	0
ENSG00000237498	AC010105.1	0	0	0	0	0	0	0	0	0	0	0		0	0	0	0	0	0
ENSG00000236107	AC010127.3	0.170212	0.09211	0	0.069432	0	0.016993	0.015867	0	0.017549	0	0		0.0829385	0.0701475	0.00584967	0.0101319	0.0109533	0.00950256
ENSG00000231539	AC010132.10	0	0	0	0	0.575792	0.279041	0.087334	0	0	0	0		0	0	0	0	0.314056	0.246104
ENSG00000234983	AC010132.11	0.04684	0.037962	0.08191	0	0.03681	0	0	0	0	0.086952	0		0.041678	0.0336458	0.028984	0.0502018	0.01227	0.0212523
ENSG00000223923	AC010136.2	0	0	0	0.09499	0.808093	0.913741	0.42893	0.480289	0	0	0		0.0237475	0.047495	0	0	0.716921	0.25494
ENSG00000264034	AC010139.1	0	0	0	0	0	0	0	0	0	0	0		0	0	0	0	0	0
ENSG00000235719	AC010141.1	0	0	0	0	0	0	0	0	0	0	0		0	0	0	0	0	0
ENSG00000242393	AC010141.4	0	0	0	0	0	0	0	0	0	0	0		0	0	0	0	0	0
ENSG00000228257	AC010141.6	0	0	0	0	0	0	0	0	0	0	0		0	0	0	0	0	0
ENSG00000227989	AC010141.8	0	0	0	0	0	0	0	0	0	0	0		0	0	0	0	0	0
ENSG00000226764	AC010145.4	0	0	0	0	0	0	0	0	0	0	0		0	0	0	0	0	0
ENSG00000229568	AC010146.1	0	0	0	0	0	0	0	0	0	0	0		0	0	0	0	0	0
ENSG00000216081	AC010146.2	0	0	0	0	0	0	0	0	0	0	0		0	0	0	0	0	0
ENSG00000235726	AC010148.1	0	0	0	0.099799	0.467588	0.415072	0.474867	0.840948	0.025335	0	0.100465		0.0249497	0.0498995	0.0419333	0.0522488	0.452509	0.032625
ENSG00000235419	AC010149.4	0	0	0	0	0	0	0	0	0	0	0		0	0	0	0	0	0
ENSG00000218682	AC010150.1	0.12274	0	0.107099	0	0.095709	0	0.101738	0	0	0.229661	0		0.0574598	0.0666554	0.0765537	0.132595	0.0658157	0.0570777
ENSG00000222070	AC010150.2	0	0	0	0	0	0	0	0	0	0	0		0	0	0	0	0	0
ENSG00000240566	AC010153.3	0	0	0	0	0	0	0	0	0	0	0		0	0	0	0	0	0
ENSG00000235895	AC010154.2	0	0	0	0	0	0	0	0	0	0	0		0	0	0	0	0	0
ENSG00000178550	AC010170.1	0	0	0	0	0	0	0	0	0	0.05763	0		0	0	0.01921	0.0332727	0	0
ENSG00000264077	AC010196.1	0	0	0	0	0	0	0	0	0	0	0		0	0	0	0	0	0
ENSG00000221770	AC010203.1	0	0	0	0	0	0	0	0	0	0	0		0	0	0	0	0	0
ENSG00000221313	AC010207.1	0	0	0	0	0	0	0	0	0	0	0		0	0	0	0	0	0
ENSG00000239036	AC010209.1	0	0	0	0	0	0	0	0	0	0	0		0	0	0	0	0	0
ENSG00000249249	AC010226.4	0.800689	0.669076	0.782744	0.687508	0.324166	0.061067	0.057208	0.640453	0	0.161678	0.157303		0.735004	0.0663224	0.106327	0.0921079	0.14748	0.153026
ENSG00000265637	AC010235.1	0	0	0	0	0	0	0	0	0	0	0		0	0	0	0	0	0
ENSG00000235253	AC010240.2	0.078941	0.064012	0.034518	0.036291	0	0.140314	0	0	0	0	0.036472		0.0534405	0.0217117	0.0121573	0.0210571	0.0467713	0.0810103
ENSG00000229738	AC010240.3	0	0	0	0	0	0	0	0	0	0	0		0	0	0	0	0	0
ENSG00000197071	AC010243.1	0	0	0	0	0	0	0	0	0	0	0		0	0	0	0	0	0
ENSG00000265122	AC010247.1	0	0	0	0	0	0	0	0	0	0	0		0	0	0	0	0	0
ENSG00000251710	AC010295.1	0	0	0	0	0	0	0	0	0	0	0		0	0	0	0	0	0
ENSG00000256121	AC010296.1	0	0	0	0	0	0	0	0	0	0	0		0	0	0	0	0	0
ENSG00000221373	AC010297.1	0	0	0	0	0	0	0	0	0	0	0		0	0	0	0	0	0
ENSG00000266483	AC010311.1	0	0	0	0	0	0	0	0	0	0	0		0	0	0	0	0	0
ENSG00000222805	AC010319.1	0	0	0	0	0	0	0	0	0	0	0		0	0	0	0	0	0
ENSG00000265364	AC010323.1	0	0	0	0	0	0	0	0	0	0	0		0	0	0	0	0	0
ENSG00000266462	AC010327.1	0	0	0	0	0	0	0	0	0	0	0		0	0	0	0	0	0
ENSG00000269808	AC010327.2	0.140842	0.045764	0.049297	0.012955	0.044422	0.037642	0.011712	0.043685	0	0.013028	0		0.0622145	0.0549128	0.00434267	0.00752172	0.0312587	0.017264
ENSG00000266156	AC010329.1	0	0	0	0	0	0	0	0	0	0	0		0	0	0	0	0	0
ENSG00000256989	AC010335.1	2.14342	0.758053	1.48783	0.885222	0	1.88606	0	0	0	1.06954	0		1.31863	0.635346	0.356514	0.6175	0.628687	1.08892
ENSG00000214248	AC010336.1	0.026717	0.007237	0.085732	0.049156	0.042155	0.039689	0.029626	0.041438	0.057256	0.024701	0.03291		0.0422105	0.0336925	0.038289	0.016931	0.0371567	0.00663728
ENSG00000212082	AC010368.1	0	0	0	0	0	0	0	0	0	0	0		0	0	0	0	0	0
ENSG00000269027	AC010368.2	0	0	0	0	0	0	0	0	0	0	0		0	0	0	0	0	0
ENSG00000223149	AC010376.1	0	0	0	0	0	0	0	0	0	0	0		0	0	0	0	0	0
ENSG00000221343	AC010422.1	0	0	0	0	0	0	0	0	0	0	0		0	0	0	0	0	0
ENSG00000226926	AC010423.1	0	0.192942	0.064935	0	0	0	0.123392	0	0	0.069183	0		0.0644693	0.0909543	0.023061	0.0399428	0.0411307	0.0712404
ENSG00000269636	AC010441.1	101.59	103.451	108.239	88.5378	5.9812	6.93918	7.5327	9.67	22.1383	21.6194	21.816		100.455	8.42375	21.8579	0.261955	6.81769	0.78285
ENSG00000221721	AC010455.1	0	0	0	0	0	0	0	0	0	0	0		0	0	0	0	0	0
ENSG00000221595	AC010458.1	0	0	0	0	0	0	0	0	0	0	0		0	0	0	0	0	0
ENSG00000214784	AC010468.1	0.219483	1.14148	0.325715	0.690233	1.23124	1.57103	0.927231	1.10222	0.734682	0	0.994473		0.594228	0.416827	0.576385	0.515788	1.24317	0.322067
ENSG00000249318	AC010468.2	0	0	0	0	0	0	0	0	0	0	0		0	0	0	0	0	0
ENSG00000250728	AC010468.3	0	0	0	0	0	0	0	0	0	0	0		0	0	0	0	0	0
ENSG00000235081	AC010492.2	0.055999	0.045355	0.097902	0.051496	0	0.049688	0.093017	0	0.051722	0.104052	0.103497		0.062688	0.0238779	0.0864237	0.0300538	0.0475683	0.0465447
ENSG00000249189	AC010492.4	0	0	0	0	0	0	0	0	0	0	0		0	0	0	0	0	0
ENSG00000240296	AC010492.5	0.085765	0	0	0	0	0	0	0	0	0	0		0.0214412	0.0428825	0	0	0	0
ENSG00000267219	AC010504.2	0	0	0.346287	0.091063	0.232493	0.262868	0.164487	0.460447	0.276118	0.092532	0.458261		0.109338	0.163695	0.275637	0.182865	0.219949	0.0503757
ENSG00000240197	AC010518.3	0	0	0	0	0	0	0	0	0	0	0		0	0	0	0	0	0
ENSG00000269304	AC010522.1	0	0.219899	0	0.250163	0.210996	0	0.225522	0	0.512869	0	0		0.117516	0.136257	0.170956	0.296105	0.145506	0.126221
ENSG00000268686	AC010524.2	0.026326	0.032079	0	0.024216	0.01038	0.011727	0	0	0	0	0		0.0206552	0.0141654	0	0	0.007369	0.00641718
ENSG00000268157	AC010524.4	0	0.102641	0	0	0	0	0	0	0	0	0		0.0256602	0.0513205	0	0	0	0
ENSG00000203305	AC010525.1	0.249222	0	0	0	0	0	0	0.565445	0	0.406946	0		0.0623055	0.124611	0.135649	0.23495	0	0
ENSG00000211571	AC010525.2	0	0	0	0	0	0	0	0	0	0	0		0	0	0	0	0	0
ENSG00000267117	AC010525.4	0	0	0	0	0	0	0	0	0	0	0		0	0	0	0	0	0
ENSG00000267689	AC010525.5	0	0	0	0	0	0	0	0	0	0	0		0	0	0	0	0	0
ENSG00000267183	AC010525.6	0.112268	0.181163	0.195982	0.103093	0.788694	0.693748	0.465447	0.347451	0.521842	0.734452	0.207581		0.148126	0.047242	0.487958	0.265065	0.649296	0.166145
ENSG00000267018	AC010525.7	0	0.525933	0.151281	0.357874	0.612036	0.999033	0.862446	0.205548	0.159554	0.381635	0.479589		0.258772	0.230733	0.340259	0.16398	0.824505	0.196268
ENSG00000264645	AC010528.1	0	0	0	0	0	0	0	0	0	0	0		0	0	0	0	0	0
ENSG00000226180	AC010536.1	0.083466	0.094904	0.087638	0.076773	0.355294	0.460901	0.374762	0.465966	0.291576	0.247133	0.277606		0.0856953	0.00759718	0.272105	0.0227264	0.396986	0.0562017
ENSG00000265209	AC010543.1	0	0	0	0	0	0	0	0	0	0	0		0	0	0	0	0	0
ENSG00000223123	AC010546.1	0	0	0	0	0	0	0	0	0	0	0		0	0	0	0	0	0
ENSG00000261611	AC010547.9	0.488505	0.441116	0.886326	0.551801	0.415766	0.495975	0.285728	0.405342	0.254324	0.258283	0.289121		0.591937	0.201429	0.267243	0.0190503	0.399156	0.106103
ENSG00000265704	AC010595.1	0	0	0	0	0	0	0	0	0	0	0		0	0	0	0	0	0
ENSG00000222086	AC010609.1	0	0	0	0	0	0	0	0	0	0	0		0	0	0	0	0	0
ENSG00000256240	AC010620.1	0	0	0	0	0	0	0	0	0	0	0		0	0	0	0	0	0
ENSG00000267443	AC010641.1	0	0	0	0	0	0	0	0	0	0	0		0	0	0	0	0	0
ENSG00000267216	AC010642.1	1.05971	0.673883	0.342861	0.420886	0.935612	0.934013	0.601668	0.858824	0.884761	1.00872	0.929456		0.624335	0.322813	0.940979	0.0627772	0.823764	0.192343
ENSG00000269794	AC010642.2	0	0	0	0	0	0	0	0	0	0	0		0	0	0	0	0	0
ENSG00000269095	AC010646.3	0	0	0	0	0	0	0	0	0	0	0		0	0	0	0	0	0
ENSG00000267448	AC010649.1	0.201803	0.324631	0.175736	0	0	0.177285	0	0.931937	0	0	0		0.175543	0.133831	0	0	0.059095	0.102356
ENSG00000232383	AC010677.5	0	0.137385	0.148764	0	0	0.150939	0	0	0	0	0		0.0715372	0.0827346	0	0	0.050313	0.0871447
ENSG00000223517	AC010723.1	0	0	0	0	0	0	0	0	0	0	0		0	0	0	0	0	0
ENSG00000266220	AC010723.2	0	0	0	0	0	0	0	0	0	0	0		0	0	0	0	0	0
ENSG00000221517	AC010724.1	0	0	0	0	0	0	0	0	0	0	0		0	0	0	0	0	0
ENSG00000242540	AC010729.1	0.039702	0	0	0	0.031223	0.070567	0.13196	0	0.219598	0.147293	0.183427		0.0099255	0.019851	0.183439	0.0361525	0.0779167	0.0507691
ENSG00000236106	AC010729.2	0	0	0	0	1.30421	1.51972	1.67774	1.2437	0.071442	0.023965	0.071723		0	0	0.05571	0.0274923	1.50056	0.1875
ENSG00000237266	AC010729.3	0	0	0	0	0	0	0	0	0	0	0		0	0	0	0	0	0
ENSG00000228577	AC010731.2	0	0	0	0	0	0	0	0	0	0	0		0	0	0	0	0	0
ENSG00000231653	AC010731.3	0	0	0	0	0	0	0	0	0	0	0		0	0	0	0	0	0
ENSG00000235118	AC010731.4	0	0	0	0	0.05331	0.030099	0	0	0	0	0		0	0	0	0	0.027803	0.0267291
ENSG00000213083	AC010731.6	0	0	0	0	0	0	0	0	0	0	0		0	0	0	0	0	0
ENSG00000228414	AC010733.4	0	0	0	0	0	0	0	0	0	0	0		0	0	0	0	0	0
ENSG00000232713	AC010733.5	0	0.460165	1.09228	0.169426	0.279512	0.162976	0	0	0.836659	0.725484	0		0.430467	0.480387	0.520714	0.454365	0.147496	0.140398
ENSG00000237024	AC010733.7	0.131419	0.105968	0	0	0.102396	0.110715	0.108906	0	0	0	0		0.0593468	0.069311	0	0	0.107339	0.00437528
ENSG00000221372	AC010739.1	0	0	0	0	0	0	0	0	0	0	0		0	0	0	0	0	0
ENSG00000238065	AC010740.1	0	0	0	0	0	0	0	0	0	0	0		0	0	0	0	0	0
ENSG00000232548	AC010744.1	0	0	0	0	0	0	0	0	0	0	0		0	0	0	0	0	0
ENSG00000226041	AC010745.1	0	0	0	0	0	0	0	0	0	0	0		0	0	0	0	0	0
ENSG00000228876	AC010745.2	0	0	0	0	0	0	0	0	0	0	0		0	0	0	0	0	0
ENSG00000231266	AC010745.3	0	0	0	0	0	0	0	0	0	0	0		0	0	0	0	0	0
ENSG00000232444	AC010745.4	0	0	0	0	0	0	0	0	0	0	0		0	0	0	0	0	0
ENSG00000225979	AC010746.3	0	0	0	0	0	0	0	0	0	0	0		0	0	0	0	0	0
ENSG00000237824	AC010747.2	0	0	0	0	0	0	0	0	0	0	0		0	0	0	0	0	0
ENSG00000221389	AC010754.1	0	0	0	0	0	0	0	0	0	0	0		0	0	0	0	0	0
ENSG00000269182	AC010760.1	0	0	0	0	0	0	0	0	0	0	0		0	0	0	0	0	0
ENSG00000265840	AC010761.10	0	0	0	0	0.258786	0	0	0.509451	0.31565	0.31913	0.311368		0	0	0.315383	0.0038879	0.086262	0.14941
ENSG00000265205	AC010761.13	0	0	0.109388	0	0	0	0	0	0	0	0		0.027347	0.054694	0	0	0	0
ENSG00000267729	AC010761.14	0	0	0	0	0	0.697248	0	0	0	0	0		0	0	0	0	0.232416	0.402556
ENSG00000265073	AC010761.6	0.338474	0.122246	0.132384	0.139303	0.498987	0.164023	0.154386	0.522113	0	0	0		0.183102	0.103818	0	0	0.272465	0.196233
ENSG00000264577	AC010761.8	4.7169	2.68329	4.17229	3.14846	2.20426	2.79015	1.11927	5.13345	0.985455	0.573873	0.778374		3.68023	0.929782	0.779234	0.205792	2.03789	0.84777
ENSG00000265474	AC010761.9	0.117443	0	0.102493	0.107833	0.091626	0	0.097364	0	0.218466	0	0		0.0819423	0.0549773	0.072822	0.126131	0.0629967	0.0546321
ENSG00000251879	AC010874.1	0	0	0	0	0	0	0	0	0	0	0		0	0	0	0	0	0
ENSG00000269291	AC010877.1	0	0	0	0	0	0	0	0	0	0	0		0	0	0	0	0	0
ENSG00000225402	AC010878.3	0.182125	0.18931	0.081663	0.042956	0.073436	0.082989	0	0	0.043079	0.256898	0.086359		0.124013	0.0730399	0.128779	0.113045	0.0521417	0.0454079
ENSG00000224400	AC010880.1	0	0	0	0	0	0	0	0	0	0	0		0	0	0	0	0	0
ENSG00000234936	AC010883.5	0.904983	0.436745	0.472975	0.829614	2.24713	1.90919	1.6472	2.7899	0.676697	0.170252	0.669584		0.661079	0.240556	0.505511	0.290365	1.93451	0.300766
ENSG00000224509	AC010884.1	0	0	0	0	0.106444	0.602179	0	0.8452	0	0	0		0	0	0	0	0.236208	0.321378
ENSG00000263685	AC010884.2	0	0	0	0	0	0	0	0	0	0	0		0	0	0	0	0	0
ENSG00000224414	AC010886.2	0	0	0	0	0	0	0	0	0	0	0		0	0	0	0	0	0
ENSG00000251849	AC010887.1	0	0	0	0	0	0	0	0	0	0	0		0	0	0	0	0	0
ENSG00000226953	AC010890.1	0.211149	0	0.098532	0.096957	0.256044	0.386395	0.350236	0.213423	0.098077	0.10551	0		0.101659	0.0863221	0.0678623	0.0588879	0.330892	0.0672941
ENSG00000228379	AC010891.2	0	0	0	0	0	0	0	0	0	0	0		0	0	0	0	0	0
ENSG00000226853	AC010894.3	0.3956	1.33914	0.805583	1.63222	1.96498	1.30056	1.71105	1.58169	1.13779	1.67022	0.781749		1.04314	0.550869	1.19659	0.447145	1.65887	0.335269
ENSG00000179997	AC010894.4	0	0	0.210271	0.221202	0.186865	0	0	0	0	0.228467	0		0.107868	0.124635	0.0761557	0.131905	0.0622883	0.107887
ENSG00000237798	AC010894.5	0	0	0	0	0	0	0	0	0	0	0		0	0	0	0	0	0
ENSG00000232479	AC010900.2	0.326391	0.205896	0.031717	0.166729	0.199715	0.12896	0.150687	0.281085	0.133672	0.201745	0.033509		0.182683	0.12143	0.122975	0.0846265	0.159787	0.0362447
ENSG00000213774	AC010904.1	0	0	0	0	0	0	0	0	0	0	0		0	0	0	0	0	0
ENSG00000237370	AC010907.2	0	0	0	0	0	0	0	0	0	0	0		0	0	0	0	0	0
ENSG00000224661	AC010907.5	0	0	0	0	0	0	0	0.298974	0	0	0		0	0	0	0	0	0
ENSG00000253011	AC010928.1	0	0	0	0	0	0	0	0	0	0	0		0	0	0	0	0	0
ENSG00000221030	AC010930.1	0	0	0	0	0	0	0	0	0	0	0		0	0	0	0	0	0
ENSG00000232668	AC010967.1	0	0	0	0	0	0	0	0	0	0	0		0	0	0	0	0	0
ENSG00000228033	AC010967.2	0	0	0	0	0	0	0	0	0.136066	0	0		0	0	0.0453553	0.0785577	0	0
ENSG00000232604	AC010967.3	0	0	0	0	0	0	0	0	0	0	0		0	0	0	0	0	0
ENSG00000188525	AC010969.1	0	0	0	0	0	0	0	0	0.016708	0	0		0	0	0.00556933	0.00964637	0	0
ENSG00000251966	AC010970.1	0	0	0	0	0	0	0	0	0	0	0		0	0	0	0	0	0
ENSG00000225840	AC010970.2	5.08133	1.39384	26.5397	1.05677	1.49933	0.25427	0.636301	0.148431	0.889718	0.357796	0.620381		8.51791	12.152	0.622632	0.265968	0.796632	0.637825
ENSG00000234686	AC010971.1	0	0	0	0	0	0	0	0	0	0	0		0	0	0	0	0	0
ENSG00000230065	AC010974.3	0	0	0	0	0	0	0	0	0.188885	0	0.186739		0	0	0.125208	0.108439	0	0
ENSG00000229385	AC010975.1	0	0	0	0	0	0	0	0	0	0	0		0	0	0	0	0	0
ENSG00000230237	AC010975.2	0	0	0	0	0	0	0	0	0	0	0		0	0	0	0	0	0
ENSG00000231731	AC010976.2	0.387917	0.057105	0.203338	0	0.121557	0	0	0.480657	0	0.072243	0		0.16209	0.1732	0.024081	0.0417095	0.040519	0.070181
ENSG00000237732	AC010980.2	0	0.184038	0.199188	0	0	0	0.051778	0	0.71989	0.846298	0.772026		0.0958065	0.110801	0.779405	0.0635262	0.0172593	0.029894
ENSG00000234199	AC010982.1	0.121538	0.098405	0.371792	0.279259	0	0.053897	0.050464	0	0.05616	0.112972	0.112318		0.217749	0.1304	0.0938167	0.0326133	0.034787	0.0301753
ENSG00000235242	AC010982.2	0	0	0	0	0	0	0	0	0	0	0		0	0	0	0	0	0
ENSG00000235056	AC010983.1	0	0	0	0	0	0	0	0	0	0	0		0	0	0	0	0	0
ENSG00000235495	AC010987.5	0	0	0	0	0	0	0	0	0	0	0		0	0	0	0	0	0
ENSG00000237013	AC010987.6	0	0	0	0	0	0	0	0	0	0	0.136632		0	0	0.045544	0.0788845	0	0
ENSG00000222586	AC010999.1	0	0	0	0	0	0	0	0	0	0	0		0	0	0	0	0	0
ENSG00000264277	AC011073.1	0	0	0	0	0	0	0	0	0	0	0		0	0	0	0	0	0
ENSG00000225582	AC011193.1	0	0	0	0	0	0	0	0	0	0	0		0	0	0	0	0	0
ENSG00000235518	AC011196.3	0	0	0	0	0.075672	0	0	0	0	0	0		0	0	0	0	0.025224	0.0436892
ENSG00000225253	AC011225.1	0	0	0	0	0	0	0	0	0	0	0		0	0	0	0	0	0
ENSG00000232089	AC011233.2	0	0	0	0	0	0	0	0	0	0	0		0	0	0	0	0	0
ENSG00000224361	AC011239.1	0	0	0	0	0	0	0	0	0	0	0		0	0	0	0	0	0
ENSG00000229695	AC011242.5	0	0	0.03621	0	0	0	0	0	0	0	0		0.0090525	0.018105	0	0	0	0
ENSG00000223658	AC011242.6	0.427028	0.265032	0.660723	0.496752	0.353427	0.399388	0.131905	0.569991	0	0	0		0.462384	0.16403	0	0	0.294907	0.143022
ENSG00000223430	AC011243.1	0	0	0	0	0	0	0	0	0	0	0		0	0	0	0	0	0
ENSG00000235586	AC011247.3	0	0	0	0	0	0	0	0	0	0	0		0	0	0	0	0	0
ENSG00000236510	AC011284.3	0	0	0	0	0	0	0	0	0	0	0		0	0	0	0	0	0
ENSG00000232328	AC011286.1	0	0	0	0	0	0	0	0	0	0	0		0	0	0	0	0	0
ENSG00000229618	AC011288.2	0	0.268834	0	0	0.158825	0.089792	0	0.471916	0	0	0		0.0672085	0.134417	0	0	0.0828723	0.0796383
ENSG00000227172	AC011290.4	0	0	0	0	0	0	0	0	0	0	0		0	0	0	0	0	0
ENSG00000236015	AC011290.5	0	0.101579	0.054832	0.05766	0.049223	0	0	0	0	0	0		0.0535178	0.041605	0	0	0.0164077	0.0284189
ENSG00000265161	AC011293.1	0	0	0	0	0	0	0	0	0	0	0		0	0	0	0	0	0
ENSG00000233539	AC011294.3	0.02294	0.018623	0.113321	0.042196	0	0	0	0	0.054123	0.042479	0.054136		0.04927	0.0439131	0.050246	0.00672642	0	0
ENSG00000268822	AC011298.1	0	0	0	0	0	0	0	0	0	0	0		0	0	0	0	0	0
ENSG00000219159	AC011298.2	0	0	0	0	0	0	0	0	0	0	0		0	0	0	0	0	0
ENSG00000229805	AC011306.1	0	0	0	0	0	0	0	0	0	0	0		0	0	0	0	0	0
ENSG00000226702	AC011306.2	0	0	0	0	0	0	0	0	0	0	0		0	0	0	0	0	0
ENSG00000268857	AC011308.1	0	0	0	0	0	0	0	0	0	0	0		0	0	0	0	0	0
ENSG00000264749	AC011313.1	0	0	0	0	0	0	0	0	0	0	0		0	0	0	0	0	0
ENSG00000233487	AC011322.1	0	0.142449	0	0.052805	0.130856	0.209562	0.147042	0.618031	0.154877	0.269205	0		0.0488135	0.0672038	0.141361	0.135111	0.162487	0.0415639
ENSG00000249839	AC011330.5	0.701839	0.49161	0.151651	0.399091	1.25986	0.485397	0.316811	0.311089	1.00381	1.15238	0.907652		0.436048	0.22802	1.02128	0.123298	0.687355	0.502916
ENSG00000253311	AC011343.1	0	0	0	0	0	0	0	0	0	0	0		0	0	0	0	0	0
ENSG00000265875	AC011357.1	0	0	0	0	0	0	0	0	0	0	0		0	0	0	0	0	0
ENSG00000239192	AC011363.1	0	0	0	0	0	0	0	0	0	0	0		0	0	0	0	0	0
ENSG00000254106	AC011366.3	0	0	0	0	0	0	0	0	0	0	0		0	0	0	0	0	0
ENSG00000264890	AC011379.1	0	0	0	0	0	0	0	0	0	0	0		0	0	0	0	0	0
ENSG00000197830	AC011385.1	0	0	0.02993	0	0	0	0	0	0	0	0		0.0074825	0.014965	0	0	0	0
ENSG00000232129	AC011385.2	0	0	0	0	0	0	0	0	0	0	0		0	0	0	0	0	0
ENSG00000248696	AC011406.2	0	0	0	0	0	0	0	0	0	0	0		0	0	0	0	0	0
ENSG00000216127	AC011407.1	0	0	0	0	0	0	0	0	0	0	0		0	0	0	0	0	0
ENSG00000264303	AC011410.1	0	0	0	0	0	0	0	0	0	0	0		0	0	0	0	0	0
ENSG00000265104	AC011416.1	0	0	0	0	0	0	0	0	0	0	0		0	0	0	0	0	0
ENSG00000223539	AC011431.1	0	0	0	0	0	0	0	0	0	0	0		0	0	0	0	0	0
ENSG00000263840	AC011431.2	0	0	0	0	0	0	0	0	0	0	0		0	0	0	0	0	0
ENSG00000265023	AC011450.1	0	0	0	0	0	0	0	0	0	0	0		0	0	0	0	0	0
ENSG00000265569	AC011453.1	0	0	0	0	0	0	0	0	0	0	0		0	0	0	0	0	0
ENSG00000221504	AC011456.1	0	0	0	0	0	0	0	0	0	0	0		0	0	0	0	0	0
ENSG00000221258	AC011465.1	0	0	0	0	0	0	0	0	0	0	0		0	0	0	0	0	0
ENSG00000221790	AC011467.1	0	0	0	0	0	0	0	0	0	0	0		0	0	0	0	0	0
ENSG00000226104	AC011475.1	0	0	0	0	0	0	0	0	0	0	0		0	0	0	0	0	0
ENSG00000265339	AC011477.1	0	0	0	0	0	0	0	0	0	0	0		0	0	0	0	0	0
ENSG00000223148	AC011478.1	0	0	0	0	0	0	0	0	0	0	0		0	0	0	0	0	0
ENSG00000204850	AC011484.1	0.067152	0.054518	0.039167	0.020587	0.193984	0.119554	0.18609	0.312375	0.020592	0.062171	0.020681		0.045356	0.0200899	0.0344813	0.02398	0.166543	0.0408843
ENSG00000264413	AC011495.1	0	0	0	0	0	0	0	0	0	0	0		0	0	0	0	0	0
ENSG00000220693	AC011498.1	0.024327	0.019747	0.021282	0	0	0.021651	0	0	0.044769	0.022527	0.022476		0.016339	0.0110577	0.029924	0.0128562	0.007217	0.0125002
ENSG00000263995	AC011499.1	0	0	0	0	0	0	0	0	0	0	0		0	0	0	0	0	0
ENSG00000213922	AC011500.1	0	0	0	0	0.107863	0	0.114768	0	0	0	0		0	0	0	0	0.0742103	0.0643607
ENSG00000268833	AC011513.4	0	0	0	0	0	0	0	0	0	0	0		0	0	0	0	0	0
ENSG00000225370	AC011515.2	0	0	0	0	0	0	0	0	0	0	0		0	0	0	0	0	0
ENSG00000269796	AC011516.1	0	0	0	0	0	0	0	0	0	0	0		0	0	0	0	0	0
ENSG00000268038	AC011516.2	0	0	0	0	0	0	0	0	0	0	0		0	0	0	0	0	0
ENSG00000267204	AC011518.1	0	0	0	0	0	0	0	0	0	0	0		0	0	0	0	0	0
ENSG00000267133	AC011518.2	0	0	0	0	0	0	0	0	0	0	0		0	0	0	0	0	0
ENSG00000267968	AC011523.2	0	0	0	0	0	0	0	0	0	0	0		0	0	0	0	0	0
ENSG00000267528	AC011524.1	0	0	0	0	0	0	0	0	0	0	0		0	0	0	0	0	0
ENSG00000267027	AC011524.2	0	0	0	0	0	0	0	0	0	0	0		0	0	0	0	0	0
ENSG00000267240	AC011524.3	0	0	0	0	0	0	0	0	0	0	0		0	0	0	0	0	0
ENSG00000261400	AC011525.2	0	0	0	0	0.00583	0	0	0.01146	0	0	0		0	0	0	0	0.00194333	0.00336595
ENSG00000267465	AC011525.4	0	0	0	0	0	0	0	0	0	0	0		0	0	0	0	0	0
ENSG00000267107	AC011526.1	0.038462	0	0	0	0	0	0	0	0	0	0		0.0096155	0.019231	0	0	0	0
ENSG00000268434	AC011530.4	0	0	0.49969	0	0.11794	0.340464	0.135603	0	1.38638	0.746864	0.645824		0.124923	0.249845	0.926358	0.401586	0.198002	0.123691
ENSG00000268423	AC011551.3	0.134002	0	0.233766	0.49201	0	0.118094	0.222073	0	0.124834	0	0.123894		0.214944	0.208064	0.0829093	0.0718031	0.113389	0.111111
ENSG00000267020	AC011558.5	2.91383	2.14953	3.38303	4.00376	3.19426	0.426431	1.20448	2.98162	0.455753	0.919078	0.899873		3.11254	0.781945	0.758235	0.262133	1.60839	1.42744
ENSG00000263690	AC011591.1	0	0	0	0	0	0	0	0	0	0	0		0	0	0	0	0	0
ENSG00000223436	AC011625.1	0	0	0	0	0	0	0	0	0	0	0		0	0	0	0	0	0
ENSG00000252093	AC011626.1	0	0	0	0	0	0	0	0	0	0	0		0	0	0	0	0	0
ENSG00000259252	AC011648.1	0	0	0	0	0	0	0.085569	0	0	0	0		0	0	0	0	0.028523	0.0494033
ENSG00000265219	AC011652.1	0	0	0	0	0	0	0	0	0	0	0		0	0	0	0	0	0
ENSG00000266096	AC011652.2	0	0	0	0	0	0	0	0	0	0	0		0	0	0	0	0	0
ENSG00000216522	AC011718.1	0	0	0	0	0	0	0	0	0	0	0		0	0	0	0	0	0
ENSG00000223579	AC011718.2	0	0	0.010559	0	0	0	0	0	0.011106	0	0		0.00263975	0.0052795	0.003702	0.00641205	0	0
ENSG00000227005	AC011718.3	0	0	0	0	0	0	0	0	0	0	0.092136		0	0	0.030712	0.0531947	0	0
ENSG00000204196	AC011737.2	14.6327	17.5526	23.132	15.8871	21.8523	22.2172	19.2884	27.0856	16.1822	17.3989	12.8815		17.8011	3.74977	15.4875	2.33745	21.1193	1.59605
ENSG00000252308	AC011738.1	0	0	0	0	0	0	0	0	0	0	0		0	0	0	0	0	0
ENSG00000231638	AC011738.4	0.029659	0.096365	0.012976	0.013641	0.035076	0.01321	0	0	0.054519	0.027437	0.082203		0.0381602	0.0395622	0.0547197	0.0273836	0.0160953	0.0177151
ENSG00000231655	AC011742.3	0	0	0	0	0	0	0	0	0	0	0		0	0	0	0	0	0
ENSG00000227133	AC011742.5	0	0	0	0	0	0	0	0	0.146011	0	0		0	0	0.0486703	0.0842995	0	0
ENSG00000231435	AC011747.3	0	0	0	0	0	0	0.078458	0	0	0	0		0	0	0	0	0.0261527	0.0452977
ENSG00000236008	AC011747.4	0	0	0	0.004316	0.04443	0.062745	0.058529	0.123702	0.004306	0.329607	0.021669		0.001079	0.002158	0.118527	0.183006	0.0552347	0.00959163
ENSG00000231083	AC011747.6	0	0	0	0.095719	0	0	0	0	0	0	0		0.0239297	0.0478595	0	0	0	0
ENSG00000235092	AC011747.7	0.117932	0.179941	0.20617	0.060357	0.956967	1.18619	0.457406	0.263697	1.20623	0.657651	0.678734		0.1411	0.065317	0.847539	0.310817	0.866853	0.372654
ENSG00000212025	AC011748.1	0	0	0	0	0	0	0	0	0	0	0		0	0	0	0	0	0
ENSG00000231204	AC011752.1	0	0	0	0	0	0	0	0	0	0	0		0	0	0	0	0	0
ENSG00000230696	AC011753.5	0	0	0	0	0	0.082633	0	0	0	0	0		0	0	0	0	0.0275443	0.0477082
ENSG00000230603	AC011753.6	0	0	0	0	0	0	0	0	0	0	0		0	0	0	0	0	0
ENSG00000224879	AC011754.1	0	0	0	0	0	0	0	0	0	0	0		0	0	0	0	0	0
ENSG00000269686	AC011755.1	0	0	0	0	0	0	0	0	0	0	0		0	0	0	0	0	0
ENSG00000234073	AC011816.1	0	0	0	0	0.085536	0	0	0	0	0	0		0	0	0	0	0.028512	0.0493842
ENSG00000229233	AC011891.5	0	0	0	0	0	0	0	0	0	0	0		0	0	0	0	0	0
ENSG00000226806	AC011893.3	0.674691	0.586803	0.421604	0.398897	0	0	0	0	2.74926	2.72215	2.62704		0.520499	0.132588	2.69948	0.0641861	0	0
ENSG00000265629	AC011897.1	0	1.20491	0	1.06154	0.123128	0.3665	0.365988	0.886561	0	4.15673	3.65085		0.566613	0.656882	2.60253	2.268	0.285205	0.140363
ENSG00000228505	AC011897.2	0	0	0	0	0	0	0	0	0	0	0		0	0	0	0	0	0
ENSG00000231980	AC011899.10	0	0	0	0	0	0	0	0	0	0	0		0	0	0	0	0	0
ENSG00000233038	AC011899.9	0	0	0	0	0	0	0	0	0	0	0		0	0	0	0	0	0
ENSG00000224612	AC011901.2	0	0	0	0	0	0	0	0	0	0	0		0	0	0	0	0	0
ENSG00000257073	AC011933.1	0	0	0	3.01384	9.24396	10.2237	9.81858	5.71157	4.44407	3.83582	4.67564		0.75346	1.50692	4.31851	0.433758	9.76209	0.492326
ENSG00000228007	AC011933.2	0	0.222608	0.241109	0	0	0.245363	0	0	0	0	0.26067		0.115929	0.134076	0.08689	0.150498	0.0817877	0.14166
ENSG00000265583	AC011994.1	0	0	0	0	0	0	0	0	0	0	0		0	0	0	0	0	0
ENSG00000237720	AC011995.1	0	0	0	0	0	0	0	0	0	0	0		0	0	0	0	0	0
ENSG00000228391	AC011995.3	0	0	0	0	0	0	0	0	0	0	0		0	0	0	0	0	0
ENSG00000222017	AC011997.1	0	0	0	0	0.111841	0.04213	0.157648	0.147049	0.043775	0	0		0	0	0.0145917	0.0252735	0.103873	0.0581697
ENSG00000236664	AC011998.1	0	0	0	0	0	0	0	0	0	0	0		0	0	0	0	0	0
ENSG00000229744	AC011998.2	0	0	0	0	0	0	0	0	0	0	0		0	0	0	0	0	0
ENSG00000227241	AC011998.4	0	0	0	0	0	0	0	0	0	0	0		0	0	0	0	0	0
ENSG00000214070	AC011999.1	0	0.038809	0	0	0.11289	0	0	0	0	0	0		0.00970225	0.0194045	0	0	0.03763	0.0651771
ENSG00000266259	AC012003.1	0	0	0	0	0	0	0	0	0	0	0		0	0	0	0	0	0
ENSG00000172332	AC012005.2	0.030543	0.074345	0	0	0	0	0	0	0	0	0		0.026222	0.0351648	0	0	0	0
ENSG00000221232	AC012047.1	0	0	0	0	0	0	0	0	0	0	0		0	0	0	0	0	0
ENSG00000221202	AC012050.1	0	0	0	0	0	0	0	0	0	0	0		0	0	0	0	0	0
ENSG00000227047	AC012065.4	0	0	0	0	0	0	0	0	0	0	0		0	0	0	0	0	0
ENSG00000233416	AC012065.5	0	0.323094	0	0.184058	0	0	0.166089	0.309199	0.375965	0	0		0.126788	0.15702	0.125322	0.217063	0.055363	0.0958915
ENSG00000260396	AC012065.7	0.096639	0	0	0.029621	0.050706	0.028648	0	0.149816	1.75046	1.25386	1.96442		0.031565	0.0455745	1.65625	0.364526	0.0264513	0.0254243
ENSG00000213197	AC012066.1	0	0.06395	0.137736	0.219695	0.061763	0	0.065372	0	0.121678	0.073424	0.217933		0.105345	0.0947562	0.137678	0.0735712	0.0423783	0.036745
ENSG00000269464	AC012067.1	0	0	0	0	0	0	0	0	0	0	0		0	0	0	0	0	0
ENSG00000179061	AC012074.1	0	0	0	0	0.162484	0.18426	0.173468	0	0	0.197862	0		0	0	0.065954	0.114236	0.173404	0.0108881
ENSG00000235072	AC012074.2	0	0	0	0	0.128835	0	0.137278	0.255951	0	0	0		0	0	0	0	0.0887043	0.0769361
ENSG00000231722	AC012075.1	0	0	0	0	0	0	0	0	0	0	0		0	0	0	0	0	0
ENSG00000235519	AC012075.2	0	0	0	0	0	0	0	0	0	0	0		0	0	0	0	0	0
ENSG00000218410	AC012078.2	0	0	0	0	0	0	0	0	0	0	0		0	0	0	0	0	0
ENSG00000216123	AC012119.1	0	0	0	0	0	0	0	0	0	0	0		0	0	0	0	0	0
ENSG00000228835	AC012123.1	0	0	0	0	0	0.04868	0.022739	0	0.075543	0.07602	0.050551		0	0	0.0673713	0.0145688	0.0238063	0.0243575
ENSG00000234327	AC012146.7	9.29054	5.3887	8.7915	6.25833	15.1145	20.3004	17.9548	16.4648	13.8631	16.2445	14.4045		7.43227	1.90219	14.8374	1.24833	17.7899	2.59685
ENSG00000222481	AC012150.1	0	0	0	0	0	0	0	0	0	0	0		0	0	0	0	0	0
ENSG00000221257	AC012175.1	0	0	0	0	0	0	0	0	0	0	0		0	0	0	0	0	0
ENSG00000263441	AC012181.1	0	0	0	0	0	0	0	0	0	0	0		0	0	0	0	0	0
ENSG00000233863	AC012215.1	0.030646	0.008589	0	0	4.16478	3.49144	3.65504	6.32196	0	0.052133	0.138365		0.00980875	0.0144695	0.0634993	0.0698793	3.77042	0.351185
ENSG00000221704	AC012305.1	0	0	0	0	0	0	0	0	0	0	0		0	0	0	0	0	0
ENSG00000204399	AC012306.2	0	0	0	0	0	0	0	0	0	0	0		0	0	0	0	0	0
ENSG00000228873	AC012307.2	0	0	0	0	0	0	0	0	0	0	0		0	0	0	0	0	0
ENSG00000226686	AC012309.5	0.572351	1.05914	3.17764	0.44595	3.50928	4.40036	5.21	2.51888	1.0794	0.408184	0.489851		1.31377	1.27039	0.659143	0.366232	4.37321	0.850682
ENSG00000269855	AC012313.1	0	0	0	0	0.082293	0	0	0	0	0	0		0	0	0	0	0.027431	0.0475119
ENSG00000224579	AC012314.19	0	0	0	0	0	0	0	0	0	0	0		0	0	0	0	0	0
ENSG00000223660	AC012314.20	0	0	0	0	0	0	0	0	0	0	0		0	0	0	0	0	0
ENSG00000237017	AC012314.8	0.091843	0.091211	0.107167	0.103264	0.144895	0.163702	0.254602	0.189927	0.215603	0.160411	0.12256		0.0983712	0.00806621	0.166191	0.0467901	0.187733	0.0586688
ENSG00000224310	AC012317.1	0	0	0	0	0	0	0	0	0	0.013764	0		0	0	0.004588	0.00794665	0	0
ENSG00000261028	AC012322.1	0	0	0	0	0	0	0	0	0	0	0		0	0	0	0	0	0
ENSG00000265224	AC012353.1	0	0	0	0	0	0	0	0	0	0	0		0	0	0	0	0	0
ENSG00000225156	AC012354.6	0.016194	0.013153	0.01417	0.044688	0	0.014424	0	0.050227	0	0	0		0.0220513	0.015144	0	0	0.004808	0.0083277
ENSG00000231848	AC012354.8	0	0	0.123735	0	0.110441	0	0.117589	0	0	0	0		0.0309337	0.0618675	0	0	0.07601	0.0659235
ENSG00000227799	AC012358.4	0.096881	0.052392	0.084728	0.118768	0.076239	0.086148	0.080509	0.050058	0.05948	0.179552	0.328183		0.0881922	0.027713	0.189072	0.134604	0.0809653	0.00497024
ENSG00000203327	AC012358.7	0.548655	0.444403	0.287768	0.605171	0.215396	0.194748	0.182272	0	0.557352	0.4587	0.659109		0.471499	0.139418	0.558387	0.100209	0.197472	0.0167292
ENSG00000240401	AC012358.8	0.354398	0.193867	0.482339	0.116478	0.303512	0.265119	0.329802	0.579943	0	0	0.086965		0.286771	0.163759	0.0289883	0.0502093	0.299478	0.0325297
ENSG00000268556	AC012360.1	0	0	0	0	0	0	0	0	0	0	0		0	0	0	0	0	0
ENSG00000268809	AC012360.2	0	0	0	0	0	0	0	0	0	0	0		0	0	0	0	0	0
ENSG00000235319	AC012360.4	0	0	0	0	0	0	0.067617	0	0	0	0		0	0	0	0	0.022539	0.0390387
ENSG00000238273	AC012360.6	0.021749	0.035316	0	0.020003	0.069747	0.038723	0.018082	0.103928	0	0.062399	0		0.019267	0.0145544	0.0207997	0.0360261	0.042184	0.0260058
ENSG00000236436	AC012361.1	0	0	0	0	0	0	0	0	0	0	0		0	0	0	0	0	0
ENSG00000265454	AC012362.1	0	0	0	0	0	0	0	0	0	0	0		0	0	0	0	0	0
ENSG00000213081	AC012362.3	0	0	0	0	0	0	0	0	0	0	0		0	0	0	0	0	0
ENSG00000243104	AC012363.10	0	0	0	0	0	0	0	0	0	0	0		0	0	0	0	0	0
ENSG00000235840	AC012363.13	0	0	0	0	0	0	0	0	0	0	0		0	0	0	0	0	0
ENSG00000224789	AC012363.4	0	0	0	0	0.555886	0.359168	0.252873	1.10114	0	0.094867	0.093943		0	0	0.0629367	0.0545067	0.389309	0.153739
ENSG00000236878	AC012363.7	0	0	0	0	0	0	0	0	0	0	0		0	0	0	0	0	0
ENSG00000227788	AC012363.8	0	0.055198	0	0	0	0	0	0	0	0	0		0.0137995	0.027599	0	0	0	0
ENSG00000228898	AC012365.3	0	0	0	0	0	0	0	0	0	0	0		0	0	0	0	0	0
ENSG00000228079	AC012368.1	0	0	0	0	0	0.09254	0.173772	0	0	0.293487	0.19369		0	0	0.162392	0.149226	0.0887707	0.0869473
ENSG00000232693	AC012370.2	0	0	0	0	0	0	0	0	0	0	0		0	0	0	0	0	0
ENSG00000234255	AC012370.3	0	0	0	0	0	0	0	0	0	0	0		0	0	0	0	0	0
ENSG00000235883	AC012379.1	0	0.251644	0.290609	0	0	0	0	0	0	0	0		0.135563	0.157341	0	0	0	0
ENSG00000265463	AC012391.1	0	0	0	0	0	0	0	0	0	0	0		0	0	0	0	0	0
ENSG00000268343	AC012414.1	0	0	0	0	0	0	0	0	0	0	0		0	0	0	0	0	0
ENSG00000251564	AC012441.1	0	0	0	0	0	0.160478	0	0	0	0.171765	0		0	0	0.057255	0.0991686	0.0534927	0.092652
ENSG00000243389	AC012442.5	0.161952	0.130347	0.141165	0	0.445499	0	0	0.413928	0	0	0		0.108366	0.0734248	0	0	0.1485	0.257209
ENSG00000228251	AC012442.6	0.229595	0.277829	0	0.10541	0.089585	0.101319	0.190359	0	0	0	0.106132		0.153208	0.12533	0.0353773	0.0612753	0.127088	0.0551078
ENSG00000229550	AC012445.1	0	0	0	0	0	0	0	0	0	0	0		0	0	0	0	0	0
ENSG00000237532	AC012451.1	0	0	0	0	0	0	0	0	0	0	0		0	0	0	0	0	0
ENSG00000203363	AC012454.4	0	0	0	0	0	0	0	0	0	0	0		0	0	0	0	0	0
ENSG00000203643	AC012456.3	0	0	0	0	0	0	0	0	0	0	0.026266		0	0	0.00875533	0.0151647	0	0
ENSG00000230790	AC012456.4	0	0.339995	0	0	0	0.093014	0.087334	0	0.097821	0	0		0.0849987	0.169997	0.032607	0.056477	0.060116	0.0521394
ENSG00000230452	AC012457.2	0	0	0	0	0	0	0	0	0	0	0		0	0	0	0	0	0
ENSG00000230695	AC012462.1	0	0	0	0	0	0	0	0	0	0	0		0	0	0	0	0	0
ENSG00000225166	AC012462.2	0.062545	0	0.109327	0.057482	0	0	0	0	0.115628	0.058148	0.115602		0.0573385	0.044787	0.0964593	0.0331786	0	0
ENSG00000228618	AC012462.3	0	0	0	0	0	0	0	0	0.174528	0	0		0	0	0.058176	0.100764	0	0
ENSG00000222888	AC012467.1	0	0	0	0	0	0	0	0	0	0	0		0	0	0	0	0	0
ENSG00000268396	AC012485.1	0	0	0	0	0	0	0	0	0	0	0		0	0	0	0	0	0
ENSG00000232306	AC012485.2	0	0	0	0	0	0	0	0	0	0	0		0	0	0	0	0	0
ENSG00000214184	AC012487.2	0.314127	0.592798	0.815584	0.187132	0.238827	0.365205	0.338005	0.328511	0.477003	0.388793	0.192287		0.47741	0.282016	0.352694	0.14575	0.314012	0.0665176
ENSG00000238029	AC012493.1	0	0.112808	0	0	0	0	0.05775	0	0	0.064655	0		0.028202	0.056404	0.0215517	0.0373286	0.01925	0.033342
ENSG00000269383	AC012493.2	0	0	0	0	0	0	0	0	0	0	0		0	0	0	0	0	0
ENSG00000229494	AC012494.1	0	0	0	0	0	0	0	0	0	0	0		0	0	0	0	0	0
ENSG00000228374	AC012497.2	0	0	0	0	0	0	0	0	0	0	0		0	0	0	0	0	0
ENSG00000229941	AC012499.1	0	0	0	0	0	0	0	0	0	0	0		0	0	0	0	0	0
ENSG00000214024	AC012501.1	0	0	0	0	0	0	0	0	0	0	0		0	0	0	0	0	0
ENSG00000227400	AC012501.2	0	0	0	0	0	0	0	0	0	0	0		0	0	0	0	0	0
ENSG00000242575	AC012501.3	0	0	0	0	0.028916	0.065352	0.183275	0	0	0	0		0	0	0	0	0.0925143	0.0806847
ENSG00000223530	AC012506.1	0	0	0	0	0	0	0	0	0	0	0		0	0	0	0	0	0
ENSG00000233714	AC012506.2	0	0	0	0	0	0	0	0	0	0	0		0	0	0	0	0	0
ENSG00000223634	AC012506.3	0	0	0	0	0	0	0	0	0	0	0		0	0	0	0	0	0
ENSG00000235497	AC012506.4	0	0	0	0	0	0	0	0.17184	0.103216	0	0		0	0	0.0344053	0.0595918	0	0
ENSG00000232520	AC012507.3	0	0	0	0	0.265747	0.203298	0.09965	0	0	0	0		0	0	0	0	0.189565	0.0838958
ENSG00000230385	AC012507.4	0	0	0	0	0	0	0	0	0.177521	0.26771	0.088417		0	0	0.177883	0.089647	0	0
ENSG00000226539	AC012512.1	0	0.060556	0	0	0.290014	0.066315	0	0.347898	0	0	0		0.015139	0.030278	0	0	0.118776	0.151958
ENSG00000236478	AC012513.4	0	0	0	0	0	0	0	0	0	0.033475	0		0	0	0.0111583	0.0193268	0	0
ENSG00000231092	AC012513.6	0	0	0	0	0	0	0	0	0	0	0		0	0	0	0	0	0
ENSG00000271090	AC012531.23	0	0	0	0	0	0	0	0	0	0	0		0	0	0	0	0	0
ENSG00000260597	AC012531.25	6.44197	4.53367	5.225	4.67171	0	0	0	0	0	0	0		5.21809	0.868887	0	0	0	0
ENSG00000263732	AC012564.1	0	0	0	0	0	0	0	0	0	0	0		0	0	0	0	0	0
ENSG00000226994	AC012593.1	0	0	0	0	0	0	0	0	0	0	0		0	0	0	0	0	0
ENSG00000231898	AC012594.1	0	0	0	0	0	0	0	0	0	0	0		0	0	0	0	0	0
ENSG00000266090	AC012603.1	0	0	0	0	0	0	0	0	0	0	0		0	0	0	0	0	0
ENSG00000253406	AC012613.2	0	0	0.008162	0	0	0	0	0	0	0	0		0.0020405	0.004081	0	0	0	0
ENSG00000198683	AC012615.1	15.3336	14.0758	14.4181	9.93078	9.99343	7.60694	11.0262	6.21294	17.7969	14.7894	17.1856		13.4396	2.3987	16.5906	1.58958	9.54217	1.75371
ENSG00000265650	AC012627.1	0	0	0	0	0	0	0	0	0	0	0		0	0	0	0	0	0
ENSG00000252059	AC012667.1	0	0	0	0	0	0	0	0	0	0	0		0	0	0	0	0	0
ENSG00000234938	AC012668.1	0	0	0	0	0	0	0	0	0	0	0		0	0	0	0	0	0
ENSG00000237525	AC012668.2	0.205137	0	0.212923	0.228056	0.095144	0.049309	0.023034	0	0.025508	0.139805	0.112799		0.161529	0.108106	0.092704	0.0597395	0.055829	0.0364945
ENSG00000227981	AC012668.3	0	0	0	0	0	0	0	0	0	0	0		0	0	0	0	0	0
ENSG00000220999	AC012671.1	0	0	0	0	0	0	0	0	0	0	0		0	0	0	0	0	0
ENSG00000224291	AC012671.2	0	0	0	0	0	0	0	0	0	0	0		0	0	0	0	0	0
ENSG00000221619	AC012671.3	0	0	0	0	0	0	0	0	0	0	0		0	0	0	0	0	0
ENSG00000266309	AC012671.4	0	0	0	0	0	0	0	0	0	0	0		0	0	0	0	0	0
ENSG00000226130	AC013248.2	0	0	0	0	0	0	0	0	0	0	0		0	0	0	0	0	0
ENSG00000233444	AC013262.1	0	0	0	0	0	0	0	0	0	0	0		0	0	0	0	0	0
ENSG00000231621	AC013264.2	0	0	0	0.398856	0	0	0	0	0	0	0		0.099714	0.199428	0	0	0	0
ENSG00000237953	AC013267.1	0	0	0	0	0	0	0	0	0	0	0		0	0	0	0	0	0
ENSG00000212091	AC013268.1	0	0	0	0	0	0	0	0	0	0	0		0	0	0	0	0	0
ENSG00000235721	AC013268.3	0	0	0	0	0.076754	0	0	0	0	0	0		0	0	0	0	0.0255847	0.0443139
ENSG00000229730	AC013268.4	0	0	0	0	0	0	0	0	0	0	0		0	0	0	0	0	0
ENSG00000256066	AC013269.1	1.841	0	1.46513	0	0	0	0.492314	0.637527	1.678	0	0		0.826531	0.966653	0.559332	0.968792	0.164105	0.284238
ENSG00000225819	AC013269.3	0	0	0	0	0	0	0	0	0	0	0		0	0	0	0	0	0
ENSG00000225341	AC013269.4	0	0	0	0	0	0	0	0	0	0	0		0	0	0	0	0	0
ENSG00000184761	AC013269.5	0	0	0	0	0	0	0	0	0	0	0		0	0	0	0	0	0
ENSG00000186148	AC013271.3	4.381	2.40175	0.598968	0.971504	1.49838	1.03982	0.252464	1.15535	0.371409	0.765355	0.550716		2.08831	1.71465	0.562493	0.197237	0.930221	0.630148
ENSG00000265553	AC013275.1	0	0	0	0	0	0	0	0	0	0	0		0	0	0	0	0	0
ENSG00000231013	AC013275.2	0	0	0	0	0.017368	0	0	0.170907	0.020278	0.020408	0		0	0	0.013562	0.0117452	0.00578933	0.0100274
ENSG00000221625	AC013283.1	0	0	0	0	0	0	0	0	0	0	0		0	0	0	0	0	0
ENSG00000272888	AC013394.2	41.0103	38.3048	38.2285	45.7322	65.7795	69.224	74.5929	114.369	52.0388	55.6141	55.6132		40.819	3.52171	54.422	2.06391	69.8655	4.4416
ENSG00000232723	AC013399.3	0	0	0	0	0	0	0	0	0	0	0		0	0	0	0	0	0
ENSG00000229395	AC013401.1	0	0	0	0	0	0	0	0	0	0	0		0	0	0	0	0	0
ENSG00000232227	AC013401.2	0	0	0	0	0	0	0	0	0	0	0		0	0	0	0	0	0
ENSG00000221654	AC013402.1	0	0	0	0	0	0	0	0	0	0	0		0	0	0	0	0	0
ENSG00000236109	AC013402.3	0	0	0	0	0	0	0	0	0	0	0		0	0	0	0	0	0
ENSG00000231626	AC013402.4	0	0	0	0	0	0	0	0	0	0	0		0	0	0	0	0	0
ENSG00000230690	AC013402.5	0	0	0	0	0	0	0	0	0	0	0		0	0	0	0	0	0
ENSG00000236099	AC013403.13	0	0	0	0	0	0	0	0	0	0	0		0	0	0	0	0	0
ENSG00000231017	AC013404.1	0	0	0	0	0	0	0	0	0	0	0		0	0	0	0	0	0
ENSG00000221289	AC013406.1	0	0	0	0	0	0	0	0	0	0	0		0	0	0	0	0	0
ENSG00000237016	AC013410.1	0	0	0	0	0	0	0	0	0	0	0		0	0	0	0	0	0
ENSG00000237617	AC013410.2	0	0	0	0	0	0	0	0	0	0	0		0	0	0	0	0	0
ENSG00000234658	AC013429.4	0	0	0	0	0	0	0	0	0	0	0		0	0	0	0	0	0
ENSG00000234995	AC013429.5	0.067085	0	0	0	0.105221	0	0	0	0	0	0		0.0167713	0.0335425	0	0	0.0350737	0.0607494
ENSG00000228596	AC013436.6	0	0	0	0	0	0	0	0	0	0	0		0	0	0	0	0	0
ENSG00000224288	AC013437.2	0	0	0	0	0	0	0.036166	0	0	0	0		0	0	0	0	0.0120553	0.0208804
ENSG00000236300	AC013437.4	0	0	0	0	0	0	0	0	0	0	0		0	0	0	0	0	0
ENSG00000225476	AC013437.6	0	0	0	0	0	0	0	0	0	0	0		0	0	0	0	0	0
ENSG00000231766	AC013437.7	0	0	0	0	0	0	0	0	0	0	0		0	0	0	0	0	0
ENSG00000233996	AC013439.4	0	0	0	0	0	0	0	0	0	0	0		0	0	0	0	0	0
ENSG00000196085	AC013442.1	0	0	0	0	0	0	0	0	0	0	0		0	0	0	0	0	0
ENSG00000229781	AC013444.1	0	0	0	0	0	0	0	0	0	0	0		0	0	0	0	0	0
ENSG00000221169	AC013444.2	0	0	0	0	0	0	0	0	0	0	0		0	0	0	0	0	0
ENSG00000231189	AC013448.1	0	0	0	0	0	0	0	0	0	0	0		0	0	0	0	0	0
ENSG00000235610	AC013448.2	0	0	0	0	0	0	0	0	0	0	0		0	0	0	0	0	0
ENSG00000268412	AC013449.1	0	0	0	0.319052	0.135264	0.152842	0	0	0	0.163394	0.160848		0.079763	0.159526	0.108081	0.0936093	0.0960353	0.0836321
[truncated: 55,774 more rows]
